# Supplementary material for: Geographic Variation in Epigenetic Responses to Hypoxia in Deer Mice ( Peromyscus maniculatus ) Distributed Along an Elevational Gradient
Source: Mol Ecol. 2025 Mar 28;34(9):e17752. doi: 10.1111/mec.17752 (PMC12010463; doi:10.1111/mec.17752)
Supplement: Supplementary file 1 — Data S1. [file MEC-34-e17752-s003.txt]

#######################################################
#######################################################
#######################################################
#######################################################
#######Code for Bs-Seeker CGmap outputs to methylkit inputs######
######See Materials and Methods for more details#####
#!/bin/sh

awk <<sample>_pma2_methyl.CGmap ' { print $1"."$3, $1, $3, "F", $8, $6*100, (1-$6)*100 } ' > <sample>_pma2_for_methylKit.txt


#######################################################
#######################################################
#######################################################
#######################################################
#####Methylkit code for Lowland analysis###############

rm(list = ls())

library(methylKit)
library(devtools)
setwd("/scratch/gpfs/VONHOLDT/dtandon/mouse_hypoxia_trimmed/bs_pma2_aligned/methylkit")

#sessionInfo()
#R version 4.3.1 (2023-06-16)
#Platform: x86_64-redhat-linux-gnu (64-bit)
#Running under: Red Hat Enterprise Linux 8.10 (Ootpa)
#
#Matrix products: default
#BLAS/LAPACK: /usr/lib64/libopenblaso-r0.3.15.so;  LAPACK version 3.9.0
#
#locale:
# [1] LC_CTYPE=en_US.UTF-8       LC_NUMERIC=C              
# [3] LC_TIME=en_US.UTF-8        LC_COLLATE=en_US.UTF-8    
# [5] LC_MONETARY=en_US.UTF-8    LC_MESSAGES=en_US.UTF-8   
# [7] LC_PAPER=en_US.UTF-8       LC_NAME=C                 
# [9] LC_ADDRESS=C               LC_TELEPHONE=C            
#[11] LC_MEASUREMENT=en_US.UTF-8 LC_IDENTIFICATION=C       
#
#time zone: America/New_York
#tzcode source: system (glibc)
#
#attached base packages:
#[1] stats4    stats     graphics  grDevices utils     datasets  methods  
#[8] base     
#
#other attached packages:
#[1] methylKit_1.26.0     GenomicRanges_1.52.1 GenomeInfoDb_1.36.4 
#[4] IRanges_2.34.1       S4Vectors_0.38.2     BiocGenerics_0.46.0 
#
#loaded via a namespace (and not attached):
# [1] SummarizedExperiment_1.30.2 gtable_0.3.5               
# [3] rjson_0.2.23                ggplot2_3.5.1              
# [5] Biobase_2.60.0              lattice_0.21-8             
# [7] numDeriv_2016.8-1.1         vctrs_0.6.5                
# [9] tools_4.3.1                 bitops_1.0-9               
#[11] generics_0.1.3              parallel_4.3.1             
#[13] tibble_3.2.1                fansi_1.0.6                
#[15] pkgconfig_2.0.3             R.oo_1.26.0                
#[17] Matrix_1.5-4.1              data.table_1.16.2          
#[19] lifecycle_1.0.4             GenomeInfoDbData_1.2.10    
#[21] compiler_4.3.1              stringr_1.5.1              
#[23] Rsamtools_2.16.0            Biostrings_2.68.1          
#[25] munsell_0.5.1               codetools_0.2-19           
#[27] yaml_2.3.10                 RCurl_1.98-1.14            
#[29] pillar_1.9.0                crayon_1.5.3               
#[31] MASS_7.3-60.0.1             R.utils_2.12.3             
#[33] BiocParallel_1.34.2         DelayedArray_0.26.7        
#[35] limma_3.56.2                emdbook_1.3.13             
#[37] abind_1.4-8                 mclust_6.1.1               
#[39] gtools_3.9.5                tidyselect_1.2.1           
#[41] bdsmatrix_1.3-7             mvtnorm_1.3-1              
#[43] stringi_1.8.4               restfulr_0.0.15            
#[45] dplyr_1.1.4                 reshape2_1.4.4             
#[47] splines_4.3.1               grid_4.3.1                 
#[49] colorspace_2.1-1            cli_3.6.3                  
#[51] magrittr_2.0.3              S4Arrays_1.0.6             
#[53] XML_3.99-0.16.1             utf8_1.2.4                 
#[55] fastseg_1.46.0              scales_1.3.0               
#[57] XVector_0.40.0              matrixStats_1.4.1          
#[59] qvalue_2.32.0               R.methodsS3_1.8.2          
#[61] coda_0.19-4.1               BiocIO_1.10.0              
#[63] bbmle_1.0.25.1              rtracklayer_1.60.1         
#[65] rlang_1.1.4                 Rcpp_1.0.13                
#[67] glue_1.8.0                  R6_2.5.1                   
#[69] plyr_1.8.9                  MatrixGenerics_1.12.3      
#[71] GenomicAlignments_1.36.0    zlibbioc_1.46.0    


##Read in files
#normoxia=0
#hypoxia=1
#all Lincoln Individuals, Left Ventricle

file.list_norm=list("11908_pma2_for_methylKit.txt",
                    "11909_pma2_for_methylKit.txt",
                    "11915_pma2_for_methylKit.txt",
                    "11916_pma2_for_methylKit.txt",
                    "11917_pma2_for_methylKit.txt",
                    "11918_pma2_for_methylKit.txt",
                    "11919_pma2_for_methylKit.txt",
                    "11920_pma2_for_methylKit.txt",
                    "11924_pma2_for_methylKit.txt",
                    "11925_pma2_for_methylKit.txt",
                    "11926_pma2_for_methylKit.txt")


myobj_norm=methRead(file.list_norm,
                    sample.id=list("11908",
                                   "11909",
                                   "11915",
                                   "11916",
                                   "11917",
                                   "11918",
                                   "11919",
                                   "11920",
                                   "11924",
                                   "11925",
                                   "11926"),
                    assembly="pma2",
                    treatment=c(0,0,0,0,0,1,0,1,1,1,0),
                    context="CpG",
                    mincov = 10, sep=" ")

#filter by coverage
filtered.Obj <- filterByCoverage(myobj_norm, lo.count = 10, lo.perc = NULL, hi.count = NULL, hi.perc = 99.9)


#create methylKit dataset
meth <- unite(filtered.Obj, destrand = FALSE)


write.table(meth, file="pma2_hypoxiaVnormoxia_10x_LV_RRBS_outlier_Lin.txt", quote=FALSE)

#add co-variates
sampleAnnotation=data.frame(sex=c("F",
                                  "F",
                                  "M",
                                  "M",
                                  "M",
                                  "M",
                                  "F",
                                  "F",
                                  "M",
                                  "F",
                                  "M"),
                            pool=c("Mouse4",
                                   "Mouse6",
                                   "Mouse6",
                                   "Mouse4",
                                   "Mouse3",
                                   "Mouse2",
                                   "Mouse6",
                                   "Mouse6",
                                   "Mouse3",
                                   "Mouse3",
                                   "Mouse3"),
                            relatedness=c("F_1",
                                          "F_1",
                                          "F_2",
                                          "F_2",
                                          "F_2",
                                          "F_2",
                                          "F_2",
                                          "F_2",
                                          "F_2",
                                          "F_2",
                                          "F_2"))


#calculate differential methylation
my.diffMeth3<-calculateDiffMeth(meth,
                                covariates=sampleAnnotation)


#export result
write.table(my.diffMeth3, file="diff_meth_outlier_LV_Lin.txt", quote=FALSE, sep="\t", row.names=F)


#######################################################
#######################################################
#######################################################
#######################################################
#####Methylkit code for HighLand analysis##############

rm(list = ls())

library(methylKit)
library(devtools)
setwd("/scratch/gpfs/VONHOLDT/dtandon/mouse_hypoxia_trimmed/bs_pma2_aligned/methylkit")
#R version 4.3.1 (2023-06-16)
#Platform: x86_64-redhat-linux-gnu (64-bit)
#Running under: Red Hat Enterprise Linux 8.10 (Ootpa)
#
#Matrix products: default
#BLAS/LAPACK: /usr/lib64/libopenblaso-r0.3.15.so;  LAPACK version 3.9.0
#
#locale:
# [1] LC_CTYPE=en_US.UTF-8       LC_NUMERIC=C              
# [3] LC_TIME=en_US.UTF-8        LC_COLLATE=en_US.UTF-8    
# [5] LC_MONETARY=en_US.UTF-8    LC_MESSAGES=en_US.UTF-8   
# [7] LC_PAPER=en_US.UTF-8       LC_NAME=C                 
# [9] LC_ADDRESS=C               LC_TELEPHONE=C            
#[11] LC_MEASUREMENT=en_US.UTF-8 LC_IDENTIFICATION=C       
#
#time zone: America/New_York
#tzcode source: system (glibc)
#
#attached base packages:
#[1] stats4    stats     graphics  grDevices utils     datasets  methods  
#[8] base     
#
#other attached packages:
#[1] methylKit_1.26.0     GenomicRanges_1.52.1 GenomeInfoDb_1.36.4 
#[4] IRanges_2.34.1       S4Vectors_0.38.2     BiocGenerics_0.46.0 
#
#loaded via a namespace (and not attached):
# [1] SummarizedExperiment_1.30.2 gtable_0.3.5               
# [3] rjson_0.2.23                ggplot2_3.5.1              
# [5] Biobase_2.60.0              lattice_0.21-8             
# [7] numDeriv_2016.8-1.1         vctrs_0.6.5                
# [9] tools_4.3.1                 bitops_1.0-9               
#[11] generics_0.1.3              parallel_4.3.1             
#[13] tibble_3.2.1                fansi_1.0.6                
#[15] pkgconfig_2.0.3             R.oo_1.26.0                
#[17] Matrix_1.5-4.1              data.table_1.16.2          
#[19] lifecycle_1.0.4             GenomeInfoDbData_1.2.10    
#[21] compiler_4.3.1              stringr_1.5.1              
#[23] Rsamtools_2.16.0            Biostrings_2.68.1          
#[25] munsell_0.5.1               codetools_0.2-19           
#[27] yaml_2.3.10                 RCurl_1.98-1.14            
#[29] pillar_1.9.0                crayon_1.5.3               
#[31] MASS_7.3-60.0.1             R.utils_2.12.3             
#[33] BiocParallel_1.34.2         DelayedArray_0.26.7        
#[35] limma_3.56.2                emdbook_1.3.13             
#[37] abind_1.4-8                 mclust_6.1.1               
#[39] gtools_3.9.5                tidyselect_1.2.1           
#[41] bdsmatrix_1.3-7             mvtnorm_1.3-1              
#[43] stringi_1.8.4               restfulr_0.0.15            
#[45] dplyr_1.1.4                 reshape2_1.4.4             
#[47] splines_4.3.1               grid_4.3.1                 
#[49] colorspace_2.1-1            cli_3.6.3                  
#[51] magrittr_2.0.3              S4Arrays_1.0.6             
#[53] XML_3.99-0.16.1             utf8_1.2.4                 
#[55] fastseg_1.46.0              scales_1.3.0               
#[57] XVector_0.40.0              matrixStats_1.4.1          
#[59] qvalue_2.32.0               R.methodsS3_1.8.2          
#[61] coda_0.19-4.1               BiocIO_1.10.0              
#[63] bbmle_1.0.25.1              rtracklayer_1.60.1         
#[65] rlang_1.1.4                 Rcpp_1.0.13                
#[67] glue_1.8.0                  R6_2.5.1                   
#[69] plyr_1.8.9                  MatrixGenerics_1.12.3      
#[71] GenomicAlignments_1.36.0    zlibbioc_1.46.0    

##Read in files
#normoxia=0
#hypoxia=1
#all Mt_evans Individuals, Left Ventricle

file.list_norm=list("11934_pma2_for_methylKit.txt",
                    "11935_pma2_for_methylKit.txt",
                    "11936_pma2_for_methylKit.txt",
                    "11943_pma2_for_methylKit.txt",
                    "11945_pma2_for_methylKit.txt",
                    "11946_pma2_for_methylKit.txt",
                    "11948_pma2_for_methylKit.txt",
                    "11949_pma2_for_methylKit.txt",
                    "11950_pma2_for_methylKit.txt",
                    "7986_pma2_for_methylKit.txt",
                    "8010_pma2_for_methylKit.txt",
                    "8007_pma2_for_methylKit.txt",
                    "7995_pma2_for_methylKit.txt",
                    "7981_pma2_for_methylKit.txt",
                    "7999_pma2_for_methylKit.txt",
                    "7980_pma2_for_methylKit.txt")


myobj_norm=methRead(file.list_norm,
                    sample.id=list("11934",
                                   "11935",
                                   "11936",
                                   "11943",
                                   "11945",
                                   "11946",
                                   "11948",
                                   "11949",
                                   "11950",
                                   "7986",
                                   "8010",
                                   "8007",
                                   "7995",
                                   "7981",
                                   "7999",
                                   "7980"),
                    assembly="pma2",
                    treatment=c(0,
                                1,
                                1,
                                0,
                                0,
                                1,
                                1,
                                0,
                                0,
                                1,
                                0,
                                0,
                                1,
                                0,
                                0,
                                0),
                    context="CpG",
                    mincov = 10, sep=" ")


#filter by coverage
filtered.Obj <- filterByCoverage(myobj_norm, lo.count = 10, lo.perc = NULL, hi.count = NULL, hi.perc = 99.9)

#create methylKit dataset
meth <- unite(filtered.Obj, destrand = FALSE)

write.table(meth, file="pma2_hypoxiaVnormoxia_10x_LV_RRBS_outlier_Mt_Evans.txt", quote=FALSE)

#add co-variates
sampleAnnotation=data.frame(sex=c("F",
                                  "F",
                                  "F",
                                  "M",
                                  "F",
                                  "F",
                                  "F",
                                  "F",
                                  "F",
                                  "M",
                                  "F",
                                  "F",
                                  "F",
                                  "M",
                                  "M",
                                  "F"),
                            pool=c("Mouse1",
                                   "Mouse5",
                                   "Mouse2",
                                   "Mouse4",
                                   "Mouse4",
                                   "Mouse5",
                                   "Mouse3",
                                   "Mouse1",
                                   "Mouse2",
                                   "Mouse5",
                                   "Mouse1",
                                   "Mouse5",
                                   "Mouse2",
                                   "Mouse3",
                                   "Mouse2",
                                   "Mouse5"),
                            relatedness=c("F_3",
                                          "F_3",
                                          "F_3",
                                          "F_4",
                                          "F_4",
                                          "F_5",
                                          "F_5",
                                          "F_5",
                                          "F_5",
                                          "F_6",
                                          "F_6",
                                          "F_6",
                                          "F_6",
                                          "F_7",
                                          "F_7",
                                          "F_8"))

#calculate differential methylation
my.diffMeth3<-calculateDiffMeth(meth,
                                covariates=sampleAnnotation)


#export output
write.table(my.diffMeth3, file="diff_meth_outlier_LV_Mt_Evans.txt", quote=FALSE, sep="\t", row.names=F)

#######################################################
#######################################################
#######################################################
#######################################################
#####Code finding common sites and re-estimation of FDR corrected q values#####

#*Lin*=lowland data
#*Mt_Evans*=highland data

awk '{print $1 "." $2 "\t" $1 "\t" $2 "\t" $3 "\t" $4 "\t" $5 "\t" $6 "\t" $7}' diff_meth_outlier_LV_Lin.txt > diff_meth_outlier_LV_Lin_loci.txt
awk '{print $1 "." $2 "\t" $1 "\t" $2 "\t" $3 "\t" $4 "\t" $5 "\t" $6 "\t" $7}' diff_meth_outlier_LV_Mt_Evans.txt > diff_meth_outlier_LV_Mt_Evans_loci.txt
grep -w -Ff Lin.loci Mt_Evans.loci > common_loci.txt

grep -w -Ff common_loci.txt diff_meth_outlier_LV_Lin_loci.txt > diff_meth_outlier_LV_Lin_common.txt
grep -w -Ff common_loci.txt diff_meth_outlier_LV_Mt_Evans_loci.txt > diff_meth_outlier_LV_Mt_Evans_common.txt

####The following code was run in R 4.2.1############

Lin <- read.table("diff_meth_outlier_LV_Lin_common.txt", header=T)
Lin$FDR <- p.adjust(Lin$pvalue, "fdr", length(Lin$pvalue))
write.table(Lin, "diff_meth_outlier_LV_Lin_common_FDR.txt", sep="\t", quote=F, row.names=F)

#output now contains a new FDR column. These should be used for correct q values are the number of "common loci" are different than all loci analyzed.
#do the same for highland (i.e. diff_meth_outlier_LV_Mt_Evans_common.txt) file.

#######################################################
#######################################################
#######################################################
#######################################################
#####Code for global methylation analysis (Fig. 2)#####


########Code2##########################################
#######################################################
############Making normalized methylation files########
####The below code has been run on R 4.2.1#############

rm(list = ls())

library(methylKit)
library(devtools)
setwd("/scratch/gpfs/VONHOLDT/dtandon/mouse_hypoxia_trimmed/bs_pma2_aligned/methylkit")

#files were processed in methylkit
#for more information on the below code run 'vignette(methylKit)' on R

file.list=list("11908_pma2_for_methylKit.txt",
               "11909_pma2_for_methylKit.txt",
               "11915_pma2_for_methylKit.txt",
               "11916_pma2_for_methylKit.txt",
               "11917_pma2_for_methylKit.txt",
               "11918_pma2_for_methylKit.txt",
               "11919_pma2_for_methylKit.txt",
               "11920_pma2_for_methylKit.txt",
               "11924_pma2_for_methylKit.txt",
               "11925_pma2_for_methylKit.txt",
               "11926_pma2_for_methylKit.txt",
               "11934_pma2_for_methylKit.txt",
               "11935_pma2_for_methylKit.txt",
               "11936_pma2_for_methylKit.txt",
               "11943_pma2_for_methylKit.txt",
               "11945_pma2_for_methylKit.txt",
               "11946_pma2_for_methylKit.txt",
               "11948_pma2_for_methylKit.txt",
               "11949_pma2_for_methylKit.txt",
               "11950_pma2_for_methylKit.txt",
               "7986_pma2_for_methylKit.txt",
               "8010_pma2_for_methylKit.txt",
               "8007_pma2_for_methylKit.txt",
               "7995_pma2_for_methylKit.txt",
               "7981_pma2_for_methylKit.txt",
               "7999_pma2_for_methylKit.txt",
               "7980_pma2_for_methylKit.txt")


#for treatment, 0=normoxia, and 1=hypoxia

myobj=methRead(file.list,
               sample.id=list("11908","11909","11915","11916","11917",
                              "11918","11919","11920","11924","11925",
                              "11926","11934","11935","11936",
                              "11943","11945","11946","11948","11949","11950","7986","8010","8007","7995","7981","7999","7980"),
               assembly="pma2",
               treatment=c(0,0,0,0,0,1,
                           0,1,1,1,0,0,
                           1,1,0,0,1,
                           1,0,0,1,0,0,1,0,0,0),
               context="CpG",
               mincov = 10, sep=" ")


filtered.Obj <- filterByCoverage(myobj, lo.count = 10, lo.perc = NULL, hi.count = NULL, hi.perc = 99.9)

meth <- unite(filtered.Obj, destrand = FALSE)

#export file for processing in bash
write.table(meth, file="pma2_hypoxiaVnormoxia_10x_LV_RRBS_outlier.txt", sep="\t", quote=FALSE)
#first row is the row number. Retained for unique line IDs
#note, the first column states the is the row number, and the column header should be corrected. We did so by exporting the file back to bash and invoking 'nano'. Then we manually entered the first column row name as "row.number" and hit <tab>

#########Imported back into bash for processing################
#!/bin/sh

#create a file with methylation values
awk <../pma2_hypoxiaVnormoxia_10x_LV_RRBS_outlier.txt  '{print $2"."$3, $6, $9, $12, $15, $18, $21, $24, $27, $30, $33, $36, $39, $42, $45, $48, $51, $54, $57, $60, $63, $66, $69, $72, $75, $78, $81, $84}' > pma2_LV_TotalCounts_outlier.txt

#create a file for per site coverage values
awk <../pma2_hypoxiaVnormoxia_10x_LV_RRBS_outlier.txt  '{print $2"."$3, $7, $10, $13, $16, $19, $22, $25, $28, $31, $34, $37, $40, $43, $46, $49, $52, $55, $58, $61, $64, $67, $70, $73, $76, $79, $82, $85}' > pma2_LV_methylCounts_outlier.txt


#######R script to obtain normalized methylation values#####
######Divide total coverage at each site (values in pma2_LV_TotalCounts_outlier.txt) by unconverted/methylated cytosines (pma2_LV_methylCounts_outlier.txt)########

####The following code was run on R 4.2.1##########

setwd("/scratch/gpfs/VONHOLDT/dtandon/mouse_hypoxia_trimmed/bs_pma2_aligned/methylkit")

#import coverage values and set row names
total <- read.table("pma2_LV_TotalCounts_outlier.txt", header=T, row.names=1)

#import methylation values and set row names
meth <- read.table("pma2_LV_methylCounts_outlier.txt", header=T, row.names=1)

#[normalized methylation]=[methylation at each site]/[coverage at each site]
Nor <- meth/total


##write column names, which have Retained orders from methylkit script
colnames(Nor) <- c("pma_11908","pma_11909","pma_11915","pma_11916","pma_11917","pma_11918","pma_11919","pma_11920","pma_11924","pma_11925","pma_11926","pma_11934","pma_11935","pma_11936","pma_11943","pma_11945","pma_11946","pma_11948","pma_11949","pma_11950","pma_7986","pma_8010","pma_8007","pma_7995","pma_7981","pma_7999","pma_7980")

write.table(Nor, file="pma2_LV_Normalized_methylCounts_outlier.txt", sep="\t", quote=FALSE)
#note, first column is the chr.position row which should be corrected. We did so by exporting the file back into bash and invoking 'nano'. Then we manually wrote in first column header as "loci" and hit <tab>

#####pma2_LV_Normalized_methylCounts_outlier.txt contains normalized methylation data for each locus (rows; written as "chromosome.position" e.g. "chr2.2180" means that the cytosine is located on chromosome 2 at base pair 2180) and samples (columns)

#####################################################################################################
####Now we compute population specific averages for hypoxia and normoxia treatment###################
#####################################################################################################
####The following code was run on R 4.2.1##########

ta <- read.table("pma2_LV_Normalized_methylCounts_outlier.txt", header=T)
ta_lin_norm <- ta[,c(1,2,3,4,5,6,8,12)]
ta_lin_norm$avg_nor <- rowMeans(as.data.frame(ta_lin_norm[,c(2:7)]))
ta_lin_hyp <- ta[,c(1,7,9,10,11)]
ta_lin_hyp$avg_hyp <- rowMeans(as.data.frame(ta_lin_hyp[,c(2:5)]))
ta_lin <- merge(ta_lin_norm, ta_lin_hyp, by="loci")
write.table(ta_lin, "Lin_avg_MethByTreat.txt", sep="\t", quote=F, row.names=F)

ta_mt_nor <- ta[,c(1,13,16,20,21,28,26,27,24,23)]
ta_mt_nor$avg_nor <- rowMeans(as.data.frame(ta_mt_nor[,c(2:10)]))
ta_mt_hyp <- ta[,c(1,22,25,14,15,17,18,19)]
ta_mt_hyp$avg_hyp <- rowMeans(as.data.frame(ta_mt_hyp[,c(2:8)]))
ta_mt <- merge(ta_mt_nor, ta_mt_hyp, by="loci")
write.table(ta_mt, "Mt_avg_MethByTreat.txt", sep="\t", quote=F, row.names=F)


#####################################################################################################
####Now we compute population specific averages for hypoxia and normoxia treatment###################
#####################################################################################################
#!/bin/sh

awk 'OFS="\t" {print $1,$9,$14}' Lin_avg_MethByTreat.txt > lin_AVG_MethByTreat.txt
awk 'OFS="\t" {print $1,$11,$19}' Mt_avg_MethByTreat.txt > mt_AVG_MethByTreat.txt


###########################################################
####The following code was run on R 4.2.1##################

lin <- read.table("lin_AVG_MethByTreat.txt", header=T)
head(lin)

sig_lin <- read.table("lin_sigID.txt")

##These are loci that are significant in the differential expression analysis
##The format of the following file is 'chr<tab>start<tab>end'
lin_sig_avg <- merge(sig_lin, lin, by=1)

library(ggplot2)
p <- ggplot(lin, aes(x=avg_nor, y=avg_hyp)) + 
  geom_point() +
  geom_point(data=lin_sig_avg, aes(x=avg_nor, y=avg_hyp), 
             colour="red", 
             size=1)

# -------------------------------------------------------------------------


mt <- read.table("mt_AVG_MethByTreat.txt", header=T)
head(mt)

sig_mt <- read.table("mt_sigID.txt")

##These are loci that are significant in the differential expression analysis
mt_sig_avg <- merge(sig_mt, mt, by=1)

library(ggplot2)
m <- ggplot(mt, aes(x=avg_nor, y=avg_hyp)) + 
  geom_point() +
  geom_point(data=mt_sig_avg, aes(x=avg_nor, y=avg_hyp), 
             colour="red", 
             size=1)
