# Supplementary material for: Geographic Variation in Epigenetic Responses to Hypoxia in Deer Mice ( Peromyscus maniculatus ) Distributed Along an Elevational Gradient
Source: Mol Ecol. 2025 Mar 28;34(9):e17752. doi: 10.1111/mec.17752 (PMC12010463; doi:10.1111/mec.17752)
Supplement: Supplementary file 2 — Data S2. [file MEC-34-e17752-s001.xlsx]

## Sheet: Key
upstream_gene_locus	Cytosine located within 5kb upstream of transcript transcription start site
downstream_gene_locus	Cytosine located within 5kb downstream of transcript transcription termination site
exon_locus	Cytosine located within transcript exon
intron_locus	Cytosine located within transcript intron
intergenic_locus	Cytosine located in intergenic regions

## Sheet: Lowland_DMS
Site	Location	Symbol	Gene	Feature_type	Feature	Biotype	Exon Number	Intron Number
1:13435172-13435172	intergenic_locus	-	-	-	-	-	-	-
1:17666383-17666383	downstream_gene_locus	Dact3	ENSPEMG00000016882	Transcript	ENSPEMT00000022534.2	protein_coding	-	-
1:19663359-19663359	exon_locus	-	ENSPEMG00000015604	Transcript	ENSPEMT00000020669.2	protein_coding	7_out_of_7	-
1:19663359-19663359	downstream_gene_locus	-	ENSPEMG00000015604	Transcript	ENSPEMT00000037872.1	protein_coding	-	-
1:19663359-19663359	exon_locus	-	ENSPEMG00000015604	Transcript	ENSPEMT00000040041.1	protein_coding	6_out_of_6	-
1:23356597-23356597	exon_locus	Zfp446	ENSPEMG00000018419	Transcript	ENSPEMT00000024814.2	protein_coding	4_out_of_4	-
1:25219817-25219817	intergenic_locus	-	-	-	-	-	-	-
1:29290557-29290557	downstream_gene_locus	Gm26247	ENSPEMG00000002642	Transcript	ENSPEMT00000003324.2	snoRNA	-	-
1:29290557-29290557	downstream_gene_locus	-	ENSPEMG00000029954	Transcript	ENSPEMT00000003333.2	snoRNA	-	-
1:29290557-29290557	downstream_gene_locus	Snord88a	ENSPEMG00000031185	Transcript	ENSPEMT00000003344.2	snoRNA	-	-
1:29290557-29290557	downstream_gene_locus	Gm23991	ENSPEMG00000002673	Transcript	ENSPEMT00000003359.2	snoRNA	-	-
1:29290557-29290557	downstream_gene_locus	Acp4	ENSPEMG00000008909	Transcript	ENSPEMT00000010908.2	protein_coding	-	-
1:29290557-29290557	downstream_gene_locus	2410002F23Rik	ENSPEMG00000027581	Transcript	ENSPEMT00000040325.1	protein_coding	-	-
1:29290557-29290557	downstream_gene_locus	Acp4	ENSPEMG00000008909	Transcript	ENSPEMT00000042584.1	protein_coding	-	-
1:29945322-29945322	exon_locus	Fuz	ENSPEMG00000006496	Transcript	ENSPEMT00000007754.2	protein_coding	6_out_of_11	-
1:29945322-29945322	downstream_gene_locus	Ap2a1	ENSPEMG00000013224	Transcript	ENSPEMT00000017367.2	protein_coding	-	-
1:29945322-29945322	upstream_gene_locus	-	ENSPEMG00000024339	Transcript	ENSPEMT00000034302.1	protein_coding	-	-
1:29945322-29945322	exon_locus	Fuz	ENSPEMG00000006496	Transcript	ENSPEMT00000040588.1	protein_coding	6_out_of_12	-
1:30041440-30041440	downstream_gene_locus	Irf3	ENSPEMG00000010948	Transcript	ENSPEMT00000013927.2	protein_coding	-	-
1:30041440-30041440	intron_locus	Scaf1	ENSPEMG00000013288	Transcript	ENSPEMT00000017391.2	protein_coding	-	8_out_of_9
1:36727030-36727030	intron_locus	Pepd	ENSPEMG00000021596	Transcript	ENSPEMT00000029439.2	protein_coding	-	11_out_of_14
1:38594606-38594606	intron_locus	Aplp1	ENSPEMG00000008215	Transcript	ENSPEMT00000009969.2	protein_coding	-	5_out_of_15
1:38594606-38594606	intron_locus	Aplp1	ENSPEMG00000008215	Transcript	ENSPEMT00000009976.2	protein_coding	-	5_out_of_15
1:38594606-38594606	intron_locus	Aplp1	ENSPEMG00000008215	Transcript	ENSPEMT00000009988.2	protein_coding	-	5_out_of_13
1:38810162-38810162	intron_locus	Wdr62	ENSPEMG00000006754	Transcript	ENSPEMT00000008190.2	protein_coding	-	28_out_of_32
1:38810162-38810162	intron_locus	Wdr62	ENSPEMG00000006754	Transcript	ENSPEMT00000008202.2	protein_coding	-	26_out_of_26
1:39905168-39905168	downstream_gene_locus	Rasgrp4	ENSPEMG00000002336	Transcript	ENSPEMT00000003228.2	protein_coding	-	-
1:39905168-39905168	downstream_gene_locus	Rasgrp4	ENSPEMG00000002336	Transcript	ENSPEMT00000003242.2	protein_coding	-	-
1:39905168-39905168	downstream_gene_locus	Rasgrp4	ENSPEMG00000002336	Transcript	ENSPEMT00000003249.2	protein_coding	-	-
1:39905168-39905168	downstream_gene_locus	Rasgrp4	ENSPEMG00000002336	Transcript	ENSPEMT00000003293.2	protein_coding	-	-
1:39905168-39905168	downstream_gene_locus	Rasgrp4	ENSPEMG00000002336	Transcript	ENSPEMT00000003315.2	protein_coding	-	-
1:39905168-39905168	downstream_gene_locus	Fam98c	ENSPEMG00000018935	Transcript	ENSPEMT00000025582.2	protein_coding	-	-
1:56769634-56769634	intron_locus	Trpm1	ENSPEMG00000019795	Transcript	ENSPEMT00000026792.2	protein_coding	-	1_out_of_26
1:56769634-56769634	intron_locus	Trpm1	ENSPEMG00000019795	Transcript	ENSPEMT00000038606.1	protein_coding	-	1_out_of_7
1:58354841-58354841	intron_locus	Tm2d3	ENSPEMG00000009183	Transcript	ENSPEMT00000011285.2	protein_coding	-	3_out_of_5
1:142978267-142978267	intergenic_locus	-	-	-	-	-	-	-
1:164243384-164243384	intron_locus	Asah2	ENSPEMG00000012455	Transcript	ENSPEMT00000016217.2	protein_coding	-	1_out_of_19
1:176081533-176081533	downstream_gene_locus	Sfxn3	ENSPEMG00000012869	Transcript	ENSPEMT00000016803.2	protein_coding	-	-
1:176081533-176081533	downstream_gene_locus	Sfxn3	ENSPEMG00000012869	Transcript	ENSPEMT00000016808.2	protein_coding	-	-
1:176081533-176081533	downstream_gene_locus	Sfxn3	ENSPEMG00000012869	Transcript	ENSPEMT00000016813.2	protein_coding	-	-
10:6229707-6229707	intergenic_locus	-	-	-	-	-	-	-
10:27390898-27390898	downstream_gene_locus	5S_rRNA	ENSPEMG00000026260	Transcript	ENSPEMT00000037204.1	rRNA	-	-
10:30862126-30862126	intron_locus	Sorcs2	ENSPEMG00000016677	Transcript	ENSPEMT00000022288.2	protein_coding	-	1_out_of_26
10:30862126-30862126	intron_locus	Sorcs2	ENSPEMG00000016677	Transcript	ENSPEMT00000022305.2	protein_coding	-	1_out_of_3
10:40099373-40099373	downstream_gene_locus	Lap3	ENSPEMG00000020769	Transcript	ENSPEMT00000028221.2	protein_coding	-	-
10:48776706-48776706	intergenic_locus	-	-	-	-	-	-	-
10:57130071-57130071	upstream_gene_locus	Rell1	ENSPEMG00000019052	Transcript	ENSPEMT00000025749.2	protein_coding	-	-
10:59707338-59707338	intron_locus	Apbb2	ENSPEMG00000015801	Transcript	ENSPEMT00000020968.2	protein_coding	-	6_out_of_14
10:59707338-59707338	intron_locus	Apbb2	ENSPEMG00000015801	Transcript	ENSPEMT00000020972.2	protein_coding	-	5_out_of_12
10:59707338-59707338	intron_locus	Apbb2	ENSPEMG00000015801	Transcript	ENSPEMT00000020978.2	protein_coding	-	6_out_of_13
10:67182600-67182600	intron_locus	Scfd2	ENSPEMG00000009457	Transcript	ENSPEMT00000011686.2	protein_coding	-	7_out_of_8
10:67182600-67182600	intron_locus	Scfd2	ENSPEMG00000009457	Transcript	ENSPEMT00000011690.2	protein_coding	-	7_out_of_7
10:67182600-67182600	exon_locus	-	ENSPEMG00000026634	Transcript	ENSPEMT00000036605.1	protein_coding	2_out_of_2	-
10:92121002-92121002	exon_locus	Wdfy3	ENSPEMG00000016957	Transcript	ENSPEMT00000022759.2	protein_coding	62_out_of_64	-
10:92121002-92121002	exon_locus	Wdfy3	ENSPEMG00000016957	Transcript	ENSPEMT00000022766.2	protein_coding	63_out_of_65	-
10:94089815-94089815	intron_locus	Aff1	ENSPEMG00000000785	Transcript	ENSPEMT00000001142.2	protein_coding	-	3_out_of_19
10:94089815-94089815	intron_locus	Aff1	ENSPEMG00000000785	Transcript	ENSPEMT00000001149.2	protein_coding	-	3_out_of_19
10:94089843-94089843	intron_locus	Aff1	ENSPEMG00000000785	Transcript	ENSPEMT00000001142.2	protein_coding	-	3_out_of_19
10:94089843-94089843	intron_locus	Aff1	ENSPEMG00000000785	Transcript	ENSPEMT00000001149.2	protein_coding	-	3_out_of_19
10:94502521-94502521	exon_locus	Dspp	ENSPEMG00000025899	Transcript	ENSPEMT00000034371.1	protein_coding	3_out_of_3	-
10:94838514-94838514	upstream_gene_locus	Thoc2l	ENSPEMG00000011125	Transcript	ENSPEMT00000014176.2	protein_coding	-	-
11:30712161-30712161	exon_locus	Slc41a1	ENSPEMG00000030722	Transcript	ENSPEMT00000040507.1	protein_coding	8_out_of_10	-
11:34102628-34102628	downstream_gene_locus	Arl8a	ENSPEMG00000009150	Transcript	ENSPEMT00000011242.2	protein_coding	-	-
11:34102628-34102628	downstream_gene_locus	Gpr37l1	ENSPEMG00000011069	Transcript	ENSPEMT00000014091.2	protein_coding	-	-
11:34102675-34102675	downstream_gene_locus	Arl8a	ENSPEMG00000009150	Transcript	ENSPEMT00000011242.2	protein_coding	-	-
11:34102675-34102675	downstream_gene_locus	Gpr37l1	ENSPEMG00000011069	Transcript	ENSPEMT00000014091.2	protein_coding	-	-
11:77002348-77002348	intron_locus	Cnst	ENSPEMG00000018492	Transcript	ENSPEMT00000024919.2	protein_coding	-	1_out_of_9
11:85488947-85488947	intergenic_locus	-	-	-	-	-	-	-
12:7330391-7330391	intergenic_locus	-	-	-	-	-	-	-
12:7872905-7872905	intron_locus	Dvl3	ENSPEMG00000017805	Transcript	ENSPEMT00000023898.2	protein_coding	-	15_out_of_15
12:22326062-22326062	intron_locus	Parp14	ENSPEMG00000008286	Transcript	ENSPEMT00000010028.2	protein_coding	-	6_out_of_16
12:35787543-35787543	intergenic_locus	-	-	-	-	-	-	-
13:13343093-13343093	intergenic_locus	-	-	-	-	-	-	-
13:21470028-21470028	intergenic_locus	-	-	-	-	-	-	-
13:21808618-21808618	intron_locus	Mtcl1	ENSPEMG00000021910	Transcript	ENSPEMT00000029901.2	protein_coding	-	4_out_of_14
13:21808618-21808618	intron_locus	Mtcl1	ENSPEMG00000021910	Transcript	ENSPEMT00000029903.2	protein_coding	-	2_out_of_12
13:32529296-32529296	intron_locus	Wdfy1	ENSPEMG00000008677	Transcript	ENSPEMT00000010588.2	protein_coding	-	1_out_of_11
13:32529296-32529296	intron_locus	Wdfy1	ENSPEMG00000008677	Transcript	ENSPEMT00000037801.1	protein_coding	-	1_out_of_5
13:39322312-39322312	exon_locus	Smarcal1	ENSPEMG00000013063	Transcript	ENSPEMT00000017112.2	protein_coding	7_out_of_17	-
13:39322325-39322325	exon_locus	Smarcal1	ENSPEMG00000013063	Transcript	ENSPEMT00000017112.2	protein_coding	7_out_of_17	-
14:5029364-5029364	intergenic_locus	-	-	-	-	-	-	-
14:16866983-16866983	intron_locus	Egln3	ENSPEMG00000005061	Transcript	ENSPEMT00000006108.2	protein_coding	-	3_out_of_4
14:35366521-35366521	intron_locus	-	ENSPEMG00000024965	Transcript	ENSPEMT00000038256.1	protein_coding	-	2_out_of_2
14:35366548-35366548	intron_locus	-	ENSPEMG00000024965	Transcript	ENSPEMT00000038256.1	protein_coding	-	2_out_of_2
14:45953228-45953228	exon_locus	Mthfd1	ENSPEMG00000003064	Transcript	ENSPEMT00000003821.2	protein_coding	7_out_of_27	-
14:47396951-47396951	intergenic_locus	-	-	-	-	-	-	-
14:47398740-47398740	intergenic_locus	-	-	-	-	-	-	-
14:48932906-48932906	intron_locus	Zfyve26	ENSPEMG00000018157	Transcript	ENSPEMT00000024475.2	protein_coding	-	14_out_of_40
14:53979371-53979371	downstream_gene_locus	-	ENSPEMG00000025553	Transcript	ENSPEMT00000041651.1	protein_coding	-	-
14:54194988-54194988	intron_locus	Fam161b	ENSPEMG00000021215	Transcript	ENSPEMT00000028880.2	protein_coding	-	5_out_of_7
14:55108949-55108949	intergenic_locus	-	-	-	-	-	-	-
14:56887439-56887439	intergenic_locus	-	-	-	-	-	-	-
14:61022745-61022745	intergenic_locus	-	-	-	-	-	-	-
14:68049335-68049335	intergenic_locus	-	-	-	-	-	-	-
14:68080096-68080096	intergenic_locus	-	-	-	-	-	-	-
14:71048363-71048363	downstream_gene_locus	Slc24a4	ENSPEMG00000004559	Transcript	ENSPEMT00000005609.2	protein_coding	-	-
14:71177279-71177279	downstream_gene_locus	Lgmn	ENSPEMG00000017356	Transcript	ENSPEMT00000023239.2	protein_coding	-	-
14:71177279-71177279	exon_locus	Rin3	ENSPEMG00000024982	Transcript	ENSPEMT00000035400.1	protein_coding	10_out_of_10	-
14:74810261-74810261	intron_locus	Ak7	ENSPEMG00000015517	Transcript	ENSPEMT00000020539.2	protein_coding	-	7_out_of_17
14:74810268-74810268	intron_locus	Ak7	ENSPEMG00000015517	Transcript	ENSPEMT00000020539.2	protein_coding	-	7_out_of_17
14:74837487-74837487	intron_locus	Ak7	ENSPEMG00000015517	Transcript	ENSPEMT00000020539.2	protein_coding	-	15_out_of_17
14:77043460-77043460	exon_locus	Bcl11b	ENSPEMG00000009858	Transcript	ENSPEMT00000012258.2	protein_coding	4_out_of_4	-
14:77043460-77043460	exon_locus	Bcl11b	ENSPEMG00000009858	Transcript	ENSPEMT00000012262.2	protein_coding	2_out_of_2	-
14:77043460-77043460	exon_locus	Bcl11b	ENSPEMG00000009858	Transcript	ENSPEMT00000037870.1	protein_coding	3_out_of_3	-
14:77090527-77090527	intron_locus	Bcl11b	ENSPEMG00000009858	Transcript	ENSPEMT00000012258.2	protein_coding	-	3_out_of_3
14:77090527-77090527	intron_locus	Bcl11b	ENSPEMG00000009858	Transcript	ENSPEMT00000012262.2	protein_coding	-	1_out_of_1
14:77090527-77090527	intron_locus	Bcl11b	ENSPEMG00000009858	Transcript	ENSPEMT00000037870.1	protein_coding	-	2_out_of_2
14:77093393-77093393	intron_locus	Bcl11b	ENSPEMG00000009858	Transcript	ENSPEMT00000012258.2	protein_coding	-	2_out_of_3
14:77093393-77093393	intron_locus	Bcl11b	ENSPEMG00000009858	Transcript	ENSPEMT00000012262.2	protein_coding	-	1_out_of_1
14:77093393-77093393	intron_locus	Bcl11b	ENSPEMG00000009858	Transcript	ENSPEMT00000037870.1	protein_coding	-	2_out_of_2
14:77101029-77101029	intron_locus	Bcl11b	ENSPEMG00000009858	Transcript	ENSPEMT00000012258.2	protein_coding	-	2_out_of_3
14:77101029-77101029	intron_locus	Bcl11b	ENSPEMG00000009858	Transcript	ENSPEMT00000012262.2	protein_coding	-	1_out_of_1
14:77101029-77101029	intron_locus	Bcl11b	ENSPEMG00000009858	Transcript	ENSPEMT00000037870.1	protein_coding	-	2_out_of_2
14:78771122-78771122	intergenic_locus	-	-	-	-	-	-	-
14:78976483-78976483	intergenic_locus	-	-	-	-	-	-	-
14:79791764-79791764	intron_locus	Zfp839	ENSPEMG00000024097	Transcript	ENSPEMT00000033030.2	protein_coding	-	8_out_of_8
14:80689245-80689245	intron_locus	Ckb	ENSPEMG00000017185	Transcript	ENSPEMT00000022996.2	protein_coding	-	5_out_of_6
14:81191483-81191483	exon_locus	Aspg	ENSPEMG00000009783	Transcript	ENSPEMT00000012145.2	protein_coding	4_out_of_16	-
14:81324240-81324240	intergenic_locus	-	-	-	-	-	-	-
14:81698091-81698091	intergenic_locus	-	-	-	-	-	-	-
14:81698097-81698097	intergenic_locus	-	-	-	-	-	-	-
14:81872854-81872854	downstream_gene_locus	Pld4	ENSPEMG00000007970	Transcript	ENSPEMT00000009574.2	protein_coding	-	-
14:82031929-82031929	exon_locus	Jag2	ENSPEMG00000012540	Transcript	ENSPEMT00000016315.2	protein_coding	26_out_of_27	-
14:82264290-82264290	intron_locus	Mta1	ENSPEMG00000014497	Transcript	ENSPEMT00000019121.2	protein_coding	-	10_out_of_20
14:82264290-82264290	intron_locus	Mta1	ENSPEMG00000014497	Transcript	ENSPEMT00000019124.2	protein_coding	-	9_out_of_19
14:82264290-82264290	intron_locus	Mta1	ENSPEMG00000014497	Transcript	ENSPEMT00000019135.2	protein_coding	-	10_out_of_19
14:84880227-84880227	intron_locus	Dync2i1	ENSPEMG00000023457	Transcript	ENSPEMT00000032150.2	protein_coding	-	3_out_of_21
14:85765839-85765839	intron_locus	Ptprn2	ENSPEMG00000021727	Transcript	ENSPEMT00000029631.2	protein_coding	-	14_out_of_22
15:9095659-9095659	intergenic_locus	-	-	-	-	-	-	-
16:30275302-30275302	intergenic_locus	-	-	-	-	-	-	-
16:30275307-30275307	intergenic_locus	-	-	-	-	-	-	-
17:1134726-1134726	intron_locus	Comp	ENSPEMG00000019103	Transcript	ENSPEMT00000025823.2	protein_coding	-	16_out_of_18
17:1220674-1220674	intron_locus	Klhl26	ENSPEMG00000016863	Transcript	ENSPEMT00000022508.2	protein_coding	-	1_out_of_2
17:1220674-1220674	intron_locus	Klhl26	ENSPEMG00000016863	Transcript	ENSPEMT00000022512.2	protein_coding	-	1_out_of_1
17:1220677-1220677	intron_locus	Klhl26	ENSPEMG00000016863	Transcript	ENSPEMT00000022508.2	protein_coding	-	1_out_of_2
17:1220677-1220677	intron_locus	Klhl26	ENSPEMG00000016863	Transcript	ENSPEMT00000022512.2	protein_coding	-	1_out_of_1
17:1557918-1557918	exon_locus	-	ENSPEMG00000018323	Transcript	ENSPEMT00000024696.2	protein_coding	8_out_of_16	-
17:1679011-1679011	exon_locus	Map1s	ENSPEMG00000029387	Transcript	ENSPEMT00000039589.1	protein_coding	6_out_of_7	-
17:2885543-2885543	intron_locus	Slc35e1	ENSPEMG00000027717	Transcript	ENSPEMT00000036109.1	protein_coding	-	5_out_of_6
17:3055851-3055851	intergenic_locus	-	-	-	-	-	-	-
17:8779995-8779995	intron_locus	Klhl2	ENSPEMG00000009201	Transcript	ENSPEMT00000011326.2	protein_coding	-	10_out_of_14
17:11680790-11680790	intron_locus	Palld	ENSPEMG00000023321	Transcript	ENSPEMT00000030788.2	protein_coding	-	9_out_of_18
17:11680790-11680790	intron_locus	Palld	ENSPEMG00000023321	Transcript	ENSPEMT00000031954.2	protein_coding	-	10_out_of_20
17:11860693-11860693	downstream_gene_locus	Sh3rf1	ENSPEMG00000015623	Transcript	ENSPEMT00000020719.2	protein_coding	-	-
17:15039559-15039559	intron_locus	Galntl6	ENSPEMG00000011290	Transcript	ENSPEMT00000014426.2	protein_coding	-	10_out_of_11
17:15039607-15039607	intron_locus	Galntl6	ENSPEMG00000011290	Transcript	ENSPEMT00000014426.2	protein_coding	-	10_out_of_11
17:15254229-15254229	intron_locus	Galnt7	ENSPEMG00000003586	Transcript	ENSPEMT00000004416.2	protein_coding	-	2_out_of_11
17:15254229-15254229	intron_locus	Galnt7	ENSPEMG00000003586	Transcript	ENSPEMT00000004433.2	protein_coding	-	2_out_of_11
17:23719455-23719455	exon_locus	Tenm3	ENSPEMG00000017497	Transcript	ENSPEMT00000023467.2	protein_coding	23_out_of_29	-
17:23719455-23719455	exon_locus	Tenm3	ENSPEMG00000017497	Transcript	ENSPEMT00000023470.2	protein_coding	21_out_of_27	-
17:26224630-26224630	exon_locus	Sorbs2	ENSPEMG00000011899	Transcript	ENSPEMT00000015397.2	protein_coding	14_out_of_22	-
17:26224630-26224630	intron_locus	Sorbs2	ENSPEMG00000011899	Transcript	ENSPEMT00000015404.2	protein_coding	-	11_out_of_18
17:26224630-26224630	intron_locus	Sorbs2	ENSPEMG00000011899	Transcript	ENSPEMT00000015407.2	protein_coding	-	14_out_of_21
17:26224630-26224630	exon_locus	Sorbs2	ENSPEMG00000011899	Transcript	ENSPEMT00000034049.1	protein_coding	13_out_of_21	-
17:26224630-26224630	exon_locus	Sorbs2	ENSPEMG00000011899	Transcript	ENSPEMT00000041720.1	protein_coding	9_out_of_17	-
17:48019255-48019255	intron_locus	Ank1	ENSPEMG00000003843	Transcript	ENSPEMT00000005188.2	protein_coding	-	1_out_of_42
17:48019255-48019255	intron_locus	Ank1	ENSPEMG00000003843	Transcript	ENSPEMT00000005226.2	protein_coding	-	1_out_of_42
17:49037492-49037492	intron_locus	Atp7b	ENSPEMG00000018408	Transcript	ENSPEMT00000024824.2	protein_coding	-	1_out_of_22
17:49037492-49037492	intron_locus	Atp7b	ENSPEMG00000018408	Transcript	ENSPEMT00000024827.2	protein_coding	-	1_out_of_21
17:56743517-56743517	intron_locus	Arhgef7	ENSPEMG00000017262	Transcript	ENSPEMT00000023115.2	protein_coding	-	13_out_of_18
17:56743517-56743517	intron_locus	Arhgef7	ENSPEMG00000017262	Transcript	ENSPEMT00000023122.2	protein_coding	-	9_out_of_16
17:56743517-56743517	intron_locus	Arhgef7	ENSPEMG00000017262	Transcript	ENSPEMT00000023130.2	protein_coding	-	9_out_of_17
17:58656729-58656729	downstream_gene_locus	Lig4	ENSPEMG00000000076	Transcript	ENSPEMT00000000093.2	protein_coding	-	-
17:60003891-60003891	intergenic_locus	-	-	-	-	-	-	-
18:2770014-2770014	intron_locus	Syn3	ENSPEMG00000019748	Transcript	ENSPEMT00000026725.2	protein_coding	-	6_out_of_12
18:4514757-4514757	intron_locus	Stab2	ENSPEMG00000020820	Transcript	ENSPEMT00000028306.2	protein_coding	-	56_out_of_69
18:8741143-8741143	intron_locus	Ikbip	ENSPEMG00000003189	Transcript	ENSPEMT00000003962.2	protein_coding	-	2_out_of_2
18:8741143-8741143	exon_locus	Ikbip	ENSPEMG00000003189	Transcript	ENSPEMT00000003967.2	protein_coding	3_out_of_3	-
18:27168967-27168967	downstream_gene_locus	U6	ENSPEMG00000024392	Transcript	ENSPEMT00000004424.2	snRNA	-	-
18:27168967-27168967	exon_locus	E2f7	ENSPEMG00000013555	Transcript	ENSPEMT00000017749.2	protein_coding	13_out_of_14	-
18:34312991-34312991	intron_locus	Cnpy2	ENSPEMG00000015275	Transcript	ENSPEMT00000020170.2	protein_coding	-	3_out_of_4
18:34312991-34312991	intron_locus	-	ENSPEMG00000027203	Transcript	ENSPEMT00000042048.1	protein_coding	-	1_out_of_3
18:44102609-44102609	intron_locus	Avil	ENSPEMG00000003557	Transcript	ENSPEMT00000004466.2	protein_coding	-	5_out_of_18
18:44654244-44654244	intron_locus	Lrp1	ENSPEMG00000015988	Transcript	ENSPEMT00000021345.2	protein_coding	-	84_out_of_87
19:3706972-3706972	intron_locus	Osbpl1a	ENSPEMG00000014841	Transcript	ENSPEMT00000019568.2	protein_coding	-	23_out_of_26
2:31026836-31026836	exon_locus	Chd7	ENSPEMG00000023028	Transcript	ENSPEMT00000031540.2	protein_coding	20_out_of_37	-
2:31026836-31026836	intron_locus	Chd7	ENSPEMG00000023028	Transcript	ENSPEMT00000031541.2	protein_coding	-	2_out_of_4
2:43679715-43679715	intron_locus	Usp45	ENSPEMG00000006676	Transcript	ENSPEMT00000008025.2	protein_coding	-	7_out_of_16
2:43679715-43679715	intron_locus	Usp45	ENSPEMG00000006676	Transcript	ENSPEMT00000008031.2	protein_coding	-	7_out_of_15
2:65449111-65449111	exon_locus	Frmpd1	ENSPEMG00000014452	Transcript	ENSPEMT00000019030.2	protein_coding	15_out_of_15	-
2:68685837-68685837	intron_locus	Col15a1	ENSPEMG00000001079	Transcript	ENSPEMT00000001543.2	protein_coding	-	4_out_of_38
2:68685841-68685841	intron_locus	Col15a1	ENSPEMG00000001079	Transcript	ENSPEMT00000001543.2	protein_coding	-	4_out_of_38
2:69245533-69245533	intergenic_locus	-	-	-	-	-	-	-
2:79166371-79166371	exon_locus	Svep1	ENSPEMG00000022667	Transcript	ENSPEMT00000031013.2	protein_coding	37_out_of_48	-
2:80602326-80602326	intron_locus	Susd1	ENSPEMG00000006150	Transcript	ENSPEMT00000007399.2	protein_coding	-	3_out_of_16
2:124754991-124754991	exon_locus	Yipf1	ENSPEMG00000010193	Transcript	ENSPEMT00000012800.2	protein_coding	7_out_of_8	-
2:124765714-124765714	downstream_gene_locus	Yipf1	ENSPEMG00000010193	Transcript	ENSPEMT00000012800.2	protein_coding	-	-
2:132518989-132518989	upstream_gene_locus	Dynlt4	ENSPEMG00000013222	Transcript	ENSPEMT00000017300.2	protein_coding	-	-
2:132518989-132518989	downstream_gene_locus	Plk3	ENSPEMG00000023420	Transcript	ENSPEMT00000032099.2	protein_coding	-	-
2:132518989-132518989	exon_locus	Btbd19	ENSPEMG00000023770	Transcript	ENSPEMT00000032582.2	protein_coding	2_out_of_8	-
2:148756190-148756190	intron_locus	Crybg2	ENSPEMG00000016024	Transcript	ENSPEMT00000021271.2	protein_coding	-	4_out_of_23
2:154049176-154049176	intergenic_locus	-	-	-	-	-	-	-
2:156907056-156907056	intron_locus	Efhd2	ENSPEMG00000001500	Transcript	ENSPEMT00000001998.2	protein_coding	-	1_out_of_3
20:4670330-4670330	intron_locus	Mtss1	ENSPEMG00000021734	Transcript	ENSPEMT00000029639.2	protein_coding	-	3_out_of_14
20:12407285-12407285	intergenic_locus	-	-	-	-	-	-	-
21:1912123-1912123	upstream_gene_locus	Prr3	ENSPEMG00000001275	Transcript	ENSPEMT00000001717.2	protein_coding	-	-
21:1912123-1912123	intron_locus	Gnl1	ENSPEMG00000002731	Transcript	ENSPEMT00000003429.2	protein_coding	-	5_out_of_11
21:1962247-1962247	intron_locus	Mrps18b	ENSPEMG00000001695	Transcript	ENSPEMT00000002237.2	protein_coding	-	1_out_of_3
21:1962247-1962247	intron_locus	Mrps18b	ENSPEMG00000001695	Transcript	ENSPEMT00000002251.2	protein_coding	-	4_out_of_6
21:1962247-1962247	upstream_gene_locus	Atat1	ENSPEMG00000008803	Transcript	ENSPEMT00000010759.2	protein_coding	-	-
21:1962247-1962247	upstream_gene_locus	Atat1	ENSPEMG00000008803	Transcript	ENSPEMT00000010765.2	protein_coding	-	-
21:1962247-1962247	upstream_gene_locus	Atat1	ENSPEMG00000008803	Transcript	ENSPEMT00000010772.2	protein_coding	-	-
21:2133910-2133910	intergenic_locus	-	-	-	-	-	-	-
21:2661864-2661864	upstream_gene_locus	Vwa7	ENSPEMG00000004592	Transcript	ENSPEMT00000005614.2	protein_coding	-	-
21:2661864-2661864	exon_locus	Vars1	ENSPEMG00000006639	Transcript	ENSPEMT00000008053.2	protein_coding	28_out_of_29	-
21:2752733-2752733	intron_locus	Ehmt2	ENSPEMG00000011404	Transcript	ENSPEMT00000014613.2	protein_coding	-	20_out_of_25
21:2752733-2752733	intron_locus	Ehmt2	ENSPEMG00000011404	Transcript	ENSPEMT00000014622.2	protein_coding	-	21_out_of_26
21:2752733-2752733	upstream_gene_locus	Slc44a4	ENSPEMG00000011491	Transcript	ENSPEMT00000014747.2	protein_coding	-	-
21:2835122-2835122	intron_locus	-	ENSPEMG00000008597	Transcript	ENSPEMT00000010554.2	pseudogene	-	6_out_of_39
21:2835122-2835122	downstream_gene_locus	Stk19	ENSPEMG00000015476	Transcript	ENSPEMT00000020468.2	protein_coding	-	-
21:3011256-3011256	intron_locus	Notch4	ENSPEMG00000015181	Transcript	ENSPEMT00000020080.2	protein_coding	-	8_out_of_29
21:3550137-3550137	upstream_gene_locus	Tap2	ENSPEMG00000010503	Transcript	ENSPEMT00000013264.2	protein_coding	-	-
21:3550137-3550137	exon_locus	Psmb8	ENSPEMG00000012170	Transcript	ENSPEMT00000015746.2	protein_coding	2_out_of_6	-
21:3550137-3550137	downstream_gene_locus	Tap1	ENSPEMG00000012461	Transcript	ENSPEMT00000016192.2	protein_coding	-	-
21:3550137-3550137	downstream_gene_locus	Tap1	ENSPEMG00000012461	Transcript	ENSPEMT00000016203.2	protein_coding	-	-
21:3550138-3550138	upstream_gene_locus	Tap2	ENSPEMG00000010503	Transcript	ENSPEMT00000013264.2	protein_coding	-	-
21:3550138-3550138	exon_locus	Psmb8	ENSPEMG00000012170	Transcript	ENSPEMT00000015746.2	protein_coding	2_out_of_6	-
21:3550138-3550138	downstream_gene_locus	Tap1	ENSPEMG00000012461	Transcript	ENSPEMT00000016192.2	protein_coding	-	-
21:3550138-3550138	downstream_gene_locus	Tap1	ENSPEMG00000012461	Transcript	ENSPEMT00000016203.2	protein_coding	-	-
21:3908904-3908904	exon_locus	Daxx	ENSPEMG00000009347	Transcript	ENSPEMT00000011546.2	protein_coding	2_out_of_8	-
21:3908904-3908904	upstream_gene_locus	Zbtb22	ENSPEMG00000019021	Transcript	ENSPEMT00000025703.2	protein_coding	-	-
21:4065484-4065484	intergenic_locus	-	-	-	-	-	-	-
21:4119891-4119891	intron_locus	Itpr3	ENSPEMG00000010465	Transcript	ENSPEMT00000013226.2	protein_coding	-	17_out_of_57
21:4239076-4239076	intergenic_locus	-	-	-	-	-	-	-
21:4305559-4305559	intergenic_locus	-	-	-	-	-	-	-
21:5246871-5246871	intron_locus	Scube3	ENSPEMG00000010616	Transcript	ENSPEMT00000013434.2	protein_coding	-	1_out_of_21
21:5246871-5246871	intron_locus	Scube3	ENSPEMG00000010616	Transcript	ENSPEMT00000034056.1	protein_coding	-	1_out_of_22
21:5246871-5246871	intron_locus	Scube3	ENSPEMG00000010616	Transcript	ENSPEMT00000035342.1	protein_coding	-	1_out_of_19
21:5246886-5246886	intron_locus	Scube3	ENSPEMG00000010616	Transcript	ENSPEMT00000013434.2	protein_coding	-	1_out_of_21
21:5246886-5246886	intron_locus	Scube3	ENSPEMG00000010616	Transcript	ENSPEMT00000034056.1	protein_coding	-	1_out_of_22
21:5246886-5246886	intron_locus	Scube3	ENSPEMG00000010616	Transcript	ENSPEMT00000035342.1	protein_coding	-	1_out_of_19
21:5350725-5350725	intergenic_locus	-	-	-	-	-	-	-
21:5927643-5927643	exon_locus	Mapk13	ENSPEMG00000018845	Transcript	ENSPEMT00000025437.2	protein_coding	11_out_of_12	-
21:8193346-8193346	exon_locus	Glp1r	ENSPEMG00000014524	Transcript	ENSPEMT00000019140.2	protein_coding	6_out_of_13	-
21:9599328-9599328	intergenic_locus	-	-	-	-	-	-	-
21:9641787-9641787	intergenic_locus	-	-	-	-	-	-	-
21:10271449-10271449	downstream_gene_locus	Ube2g2	ENSPEMG00000027627	Transcript	ENSPEMT00000038748.1	protein_coding	-	-
21:10759854-10759854	intergenic_locus	-	-	-	-	-	-	-
21:10818347-10818347	intron_locus	Col18a1	ENSPEMG00000019720	Transcript	ENSPEMT00000026685.2	protein_coding	-	1_out_of_40
21:27462784-27462784	exon_locus	Spock2	ENSPEMG00000008616	Transcript	ENSPEMT00000010532.2	protein_coding	10_out_of_11	-
21:27462784-27462784	exon_locus	Spock2	ENSPEMG00000008616	Transcript	ENSPEMT00000010535.2	protein_coding	9_out_of_10	-
21:28531676-28531676	intron_locus	Sh3rf3	ENSPEMG00000021347	Transcript	ENSPEMT00000029080.2	protein_coding	-	5_out_of_9
21:31672229-31672229	intergenic_locus	-	-	-	-	-	-	-
21:35998794-35998794	intron_locus	Npas2	ENSPEMG00000027016	Transcript	ENSPEMT00000035401.1	protein_coding	-	13_out_of_19
21:59051834-59051834	exon_locus	Ttbk1	ENSPEMG00000023732	Transcript	ENSPEMT00000032530.2	protein_coding	12_out_of_13	-
21:59051834-59051834	exon_locus	Ttbk1	ENSPEMG00000023732	Transcript	ENSPEMT00000032531.2	protein_coding	12_out_of_14	-
21:59882881-59882881	intergenic_locus	-	-	-	-	-	-	-
21:60058528-60058528	exon_locus	Aars2	ENSPEMG00000022933	Transcript	ENSPEMT00000031416.2	protein_coding	19_out_of_22	-
21:60867590-60867590	intron_locus	Runx2	ENSPEMG00000024867	Transcript	ENSPEMT00000040412.1	protein_coding	-	1_out_of_6
21:60867590-60867590	intron_locus	Runx2	ENSPEMG00000024867	Transcript	ENSPEMT00000042436.1	protein_coding	-	2_out_of_9
21:62679546-62679546	intron_locus	Tnfrsf21	ENSPEMG00000011468	Transcript	ENSPEMT00000014693.2	protein_coding	-	4_out_of_5
21:62679546-62679546	intron_locus	Tnfrsf21	ENSPEMG00000011468	Transcript	ENSPEMT00000041689.1	protein_coding	-	4_out_of_5
21:69294928-69294928	intergenic_locus	-	-	-	-	-	-	-
21:69698567-69698567	intergenic_locus	-	-	-	-	-	-	-
21:69752480-69752480	intergenic_locus	-	-	-	-	-	-	-
21:69752541-69752541	intergenic_locus	-	-	-	-	-	-	-
21:69752558-69752558	intergenic_locus	-	-	-	-	-	-	-
22:562572-562572	upstream_gene_locus	R3hdm4	ENSPEMG00000008365	Transcript	ENSPEMT00000010165.2	protein_coding	-	-
22:562572-562572	upstream_gene_locus	R3hdm4	ENSPEMG00000008365	Transcript	ENSPEMT00000010171.2	protein_coding	-	-
22:562572-562572	upstream_gene_locus	Kiss1r	ENSPEMG00000027634	Transcript	ENSPEMT00000036288.1	protein_coding	-	-
22:562572-562572	upstream_gene_locus	Kiss1r	ENSPEMG00000027634	Transcript	ENSPEMT00000040499.1	protein_coding	-	-
22:1004612-1004612	intron_locus	Adamtsl5	ENSPEMG00000023093	Transcript	ENSPEMT00000031638.2	protein_coding	-	10_out_of_10
22:1004613-1004613	intron_locus	Adamtsl5	ENSPEMG00000023093	Transcript	ENSPEMT00000031638.2	protein_coding	-	10_out_of_10
22:1733607-1733607	upstream_gene_locus	Slc39a3	ENSPEMG00000020829	Transcript	ENSPEMT00000028318.2	protein_coding	-	-
22:1772263-1772263	intron_locus	Thop1	ENSPEMG00000023842	Transcript	ENSPEMT00000032686.2	protein_coding	-	1_out_of_12
22:3422404-3422404	intron_locus	Uhrf1	ENSPEMG00000016633	Transcript	ENSPEMT00000022177.2	protein_coding	-	9_out_of_15
22:35061847-35061847	intron_locus	-	ENSPEMG00000006987	Transcript	ENSPEMT00000008392.2	protein_coding	-	1_out_of_21
22:47053743-47053743	intergenic_locus	-	-	-	-	-	-	-
22:47902413-47902413	intron_locus	Klf11	ENSPEMG00000011311	Transcript	ENSPEMT00000014440.2	protein_coding	-	3_out_of_3
22:47902425-47902425	intron_locus	Klf11	ENSPEMG00000011311	Transcript	ENSPEMT00000014440.2	protein_coding	-	3_out_of_3
22:48328174-48328174	intron_locus	Iah1	ENSPEMG00000016641	Transcript	ENSPEMT00000022190.2	protein_coding	-	4_out_of_5
22:48328174-48328174	downstream_gene_locus	Iah1	ENSPEMG00000016641	Transcript	ENSPEMT00000041241.1	protein_coding	-	-
22:48513865-48513865	intron_locus	Asap2	ENSPEMG00000016930	Transcript	ENSPEMT00000022668.2	protein_coding	-	1_out_of_27
22:48513865-48513865	intron_locus	Asap2	ENSPEMG00000016930	Transcript	ENSPEMT00000022692.2	protein_coding	-	1_out_of_28
22:48513865-48513865	intron_locus	Asap2	ENSPEMG00000016930	Transcript	ENSPEMT00000022695.2	protein_coding	-	1_out_of_26
22:48513865-48513865	intron_locus	Asap2	ENSPEMG00000016930	Transcript	ENSPEMT00000022698.2	protein_coding	-	1_out_of_22
22:48753177-48753177	intron_locus	Mboat2	ENSPEMG00000000110	Transcript	ENSPEMT00000000147.2	protein_coding	-	3_out_of_12
22:48753177-48753177	intron_locus	Mboat2	ENSPEMG00000000110	Transcript	ENSPEMT00000000151.2	protein_coding	-	3_out_of_11
22:49076702-49076702	intergenic_locus	-	-	-	-	-	-	-
23:1532553-1532553	intergenic_locus	-	-	-	-	-	-	-
23:1773134-1773134	intergenic_locus	-	-	-	-	-	-	-
23:1879152-1879152	intergenic_locus	-	-	-	-	-	-	-
23:2354819-2354819	upstream_gene_locus	-	ENSPEMG00000002084	Transcript	ENSPEMT00000002686.2	misc_RNA	-	-
23:2354819-2354819	upstream_gene_locus	-	ENSPEMG00000003012	Transcript	ENSPEMT00000003748.2	misc_RNA	-	-
23:2354819-2354819	upstream_gene_locus	-	ENSPEMG00000005982	Transcript	ENSPEMT00000007128.2	misc_RNA	-	-
23:2354873-2354873	upstream_gene_locus	-	ENSPEMG00000002084	Transcript	ENSPEMT00000002686.2	misc_RNA	-	-
23:2354873-2354873	upstream_gene_locus	-	ENSPEMG00000003012	Transcript	ENSPEMT00000003748.2	misc_RNA	-	-
23:2354873-2354873	upstream_gene_locus	-	ENSPEMG00000005982	Transcript	ENSPEMT00000007128.2	misc_RNA	-	-
23:2679883-2679883	intron_locus	Sez6l	ENSPEMG00000015872	Transcript	ENSPEMT00000021114.2	protein_coding	-	1_out_of_17
23:2679883-2679883	intron_locus	Sez6l	ENSPEMG00000015872	Transcript	ENSPEMT00000021118.2	protein_coding	-	1_out_of_16
23:2679883-2679883	intron_locus	Sez6l	ENSPEMG00000015872	Transcript	ENSPEMT00000021119.2	protein_coding	-	1_out_of_15
23:2728447-2728447	intron_locus	Sez6l	ENSPEMG00000015872	Transcript	ENSPEMT00000021114.2	protein_coding	-	1_out_of_17
23:2728447-2728447	intron_locus	Sez6l	ENSPEMG00000015872	Transcript	ENSPEMT00000021118.2	protein_coding	-	1_out_of_16
23:2728447-2728447	intron_locus	Sez6l	ENSPEMG00000015872	Transcript	ENSPEMT00000021119.2	protein_coding	-	1_out_of_15
23:3033687-3033687	intron_locus	Myo18b	ENSPEMG00000014637	Transcript	ENSPEMT00000019306.2	protein_coding	-	13_out_of_42
23:3033689-3033689	intron_locus	Myo18b	ENSPEMG00000014637	Transcript	ENSPEMT00000019306.2	protein_coding	-	13_out_of_42
23:3047949-3047949	exon_locus	Myo18b	ENSPEMG00000014637	Transcript	ENSPEMT00000019306.2	protein_coding	12_out_of_43	-
23:3150673-3150673	intron_locus	Grk3	ENSPEMG00000010368	Transcript	ENSPEMT00000013057.2	protein_coding	-	2_out_of_20
23:3150673-3150673	intron_locus	Grk3	ENSPEMG00000010368	Transcript	ENSPEMT00000013061.2	protein_coding	-	1_out_of_18
23:3287756-3287756	intron_locus	-	ENSPEMG00000010431	Transcript	ENSPEMT00000013163.2	protein_coding	-	1_out_of_7
23:3287756-3287756	intron_locus	-	ENSPEMG00000010431	Transcript	ENSPEMT00000013168.2	protein_coding	-	1_out_of_7
23:3375849-3375849	intergenic_locus	-	-	-	-	-	-	-
23:3417838-3417838	intergenic_locus	-	-	-	-	-	-	-
23:3443888-3443888	downstream_gene_locus	Sgsm1	ENSPEMG00000000139	Transcript	ENSPEMT00000000194.2	protein_coding	-	-
23:3530703-3530703	upstream_gene_locus	Sgsm1	ENSPEMG00000000139	Transcript	ENSPEMT00000000194.2	protein_coding	-	-
23:4086305-4086305	intergenic_locus	-	-	-	-	-	-	-
23:4303105-4303105	downstream_gene_locus	Dao	ENSPEMG00000018437	Transcript	ENSPEMT00000024835.2	protein_coding	-	-
23:4303105-4303105	exon_locus	Svop	ENSPEMG00000018703	Transcript	ENSPEMT00000025250.2	protein_coding	16_out_of_16	-
23:4672531-4672531	intron_locus	Kctd10	ENSPEMG00000012159	Transcript	ENSPEMT00000015744.2	protein_coding	-	1_out_of_6
23:4710750-4710750	intron_locus	Ube3b	ENSPEMG00000000577	Transcript	ENSPEMT00000000800.2	protein_coding	-	17_out_of_25
23:4734291-4734291	downstream_gene_locus	Mmab	ENSPEMG00000012826	Transcript	ENSPEMT00000016720.2	protein_coding	-	-
23:4734291-4734291	downstream_gene_locus	Mmab	ENSPEMG00000012826	Transcript	ENSPEMT00000016726.2	protein_coding	-	-
23:4752217-4752217	exon_locus	Mvk	ENSPEMG00000006301	Transcript	ENSPEMT00000007591.2	protein_coding	3_out_of_10	-
23:4886301-4886301	intergenic_locus	-	-	-	-	-	-	-
23:6660181-6660181	intron_locus	Pxn	ENSPEMG00000006601	Transcript	ENSPEMT00000007897.2	protein_coding	-	6_out_of_10
23:6660181-6660181	intron_locus	Pxn	ENSPEMG00000006601	Transcript	ENSPEMT00000007913.2	protein_coding	-	6_out_of_11
23:6660181-6660181	downstream_gene_locus	-	ENSPEMG00000030775	Transcript	ENSPEMT00000035697.1	protein_coding	-	-
23:6661499-6661499	intron_locus	Pxn	ENSPEMG00000006601	Transcript	ENSPEMT00000007897.2	protein_coding	-	7_out_of_10
23:6661499-6661499	intron_locus	Pxn	ENSPEMG00000006601	Transcript	ENSPEMT00000007913.2	protein_coding	-	8_out_of_11
23:6661499-6661499	downstream_gene_locus	-	ENSPEMG00000030775	Transcript	ENSPEMT00000035697.1	protein_coding	-	-
23:6725720-6725720	intron_locus	Gcn1	ENSPEMG00000003097	Transcript	ENSPEMT00000004108.2	protein_coding	-	47_out_of_59
23:6980035-6980035	intron_locus	Cit	ENSPEMG00000010653	Transcript	ENSPEMT00000013606.2	protein_coding	-	1_out_of_46
23:6980035-6980035	intron_locus	Cit	ENSPEMG00000010653	Transcript	ENSPEMT00000013616.2	protein_coding	-	1_out_of_45
23:7130305-7130305	intron_locus	Cit	ENSPEMG00000010653	Transcript	ENSPEMT00000013606.2	protein_coding	-	36_out_of_46
23:7130305-7130305	intron_locus	Cit	ENSPEMG00000010653	Transcript	ENSPEMT00000013616.2	protein_coding	-	35_out_of_45
23:8880609-8880609	intron_locus	Ksr2	ENSPEMG00000010439	Transcript	ENSPEMT00000013175.2	protein_coding	-	15_out_of_20
23:10076099-10076099	intergenic_locus	-	-	-	-	-	-	-
23:10249268-10249268	intergenic_locus	-	-	-	-	-	-	-
23:10813124-10813124	intergenic_locus	-	-	-	-	-	-	-
23:11382947-11382947	intergenic_locus	-	-	-	-	-	-	-
23:11382975-11382975	intergenic_locus	-	-	-	-	-	-	-
23:11708810-11708810	intergenic_locus	-	-	-	-	-	-	-
23:11708811-11708811	intergenic_locus	-	-	-	-	-	-	-
23:11832431-11832431	intron_locus	Slc8b1	ENSPEMG00000018347	Transcript	ENSPEMT00000024721.2	protein_coding	-	1_out_of_14
23:11832431-11832431	intron_locus	Slc8b1	ENSPEMG00000018347	Transcript	ENSPEMT00000024724.2	protein_coding	-	1_out_of_12
23:11832431-11832431	intron_locus	Slc8b1	ENSPEMG00000018347	Transcript	ENSPEMT00000024727.2	protein_coding	-	1_out_of_13
23:11832431-11832431	intron_locus	Slc8b1	ENSPEMG00000018347	Transcript	ENSPEMT00000024730.2	protein_coding	-	1_out_of_13
23:11848722-11848722	downstream_gene_locus	Slc8b1	ENSPEMG00000018347	Transcript	ENSPEMT00000024721.2	protein_coding	-	-
23:11848722-11848722	downstream_gene_locus	Slc8b1	ENSPEMG00000018347	Transcript	ENSPEMT00000024724.2	protein_coding	-	-
23:11848722-11848722	downstream_gene_locus	Slc8b1	ENSPEMG00000018347	Transcript	ENSPEMT00000024727.2	protein_coding	-	-
23:11848722-11848722	downstream_gene_locus	Slc8b1	ENSPEMG00000018347	Transcript	ENSPEMT00000024730.2	protein_coding	-	-
23:11848722-11848722	downstream_gene_locus	Tpcn1	ENSPEMG00000018993	Transcript	ENSPEMT00000025659.2	protein_coding	-	-
23:11880764-11880764	intron_locus	Tpcn1	ENSPEMG00000018993	Transcript	ENSPEMT00000025659.2	protein_coding	-	1_out_of_26
23:12008533-12008533	downstream_gene_locus	Rasal1	ENSPEMG00000007719	Transcript	ENSPEMT00000009245.2	protein_coding	-	-
23:12008533-12008533	exon_locus	Dtx1	ENSPEMG00000016244	Transcript	ENSPEMT00000021604.2	protein_coding	9_out_of_12	-
23:12055515-12055515	downstream_gene_locus	Oas2	ENSPEMG00000031163	Transcript	ENSPEMT00000040191.1	protein_coding	-	-
23:12055564-12055564	downstream_gene_locus	Oas2	ENSPEMG00000031163	Transcript	ENSPEMT00000040191.1	protein_coding	-	-
23:12070594-12070594	intron_locus	Oas2	ENSPEMG00000031163	Transcript	ENSPEMT00000034236.1	protein_coding	-	5_out_of_10
23:12070594-12070594	intron_locus	Oas2	ENSPEMG00000031163	Transcript	ENSPEMT00000040191.1	protein_coding	-	1_out_of_7
23:12070594-12070594	intron_locus	Oas2	ENSPEMG00000031163	Transcript	ENSPEMT00000041187.1	protein_coding	-	6_out_of_11
23:12879184-12879184	downstream_gene_locus	Mapkapk5	ENSPEMG00000018267	Transcript	ENSPEMT00000024605.2	protein_coding	-	-
23:12879184-12879184	downstream_gene_locus	Mapkapk5	ENSPEMG00000018267	Transcript	ENSPEMT00000024607.2	protein_coding	-	-
23:12879184-12879184	exon_locus	Adam1a	ENSPEMG00000029614	Transcript	ENSPEMT00000040978.1	protein_coding	2_out_of_3	-
23:12934843-12934843	exon_locus	Aldh2	ENSPEMG00000018983	Transcript	ENSPEMT00000025647.2	protein_coding	7_out_of_14	-
23:13270207-13270207	intron_locus	-	ENSPEMG00000010329	Transcript	ENSPEMT00000013110.2	pseudogene	-	1_out_of_21
23:14235802-14235802	exon_locus	Kdm2b	ENSPEMG00000014133	Transcript	ENSPEMT00000018588.2	protein_coding	20_out_of_23	-
23:14235802-14235802	exon_locus	Kdm2b	ENSPEMG00000014133	Transcript	ENSPEMT00000018593.2	protein_coding	20_out_of_23	-
23:15383940-15383940	intergenic_locus	-	-	-	-	-	-	-
23:18581011-18581011	exon_locus	Tmem132c	ENSPEMG00000008618	Transcript	ENSPEMT00000010520.2	protein_coding	2_out_of_9	-
23:20179719-20179719	intron_locus	Stx2	ENSPEMG00000017328	Transcript	ENSPEMT00000023191.2	protein_coding	-	5_out_of_9
23:20179719-20179719	intron_locus	Stx2	ENSPEMG00000017328	Transcript	ENSPEMT00000023192.2	protein_coding	-	5_out_of_9
23:20517378-20517378	intergenic_locus	-	-	-	-	-	-	-
23:20517437-20517437	intergenic_locus	-	-	-	-	-	-	-
23:20786806-20786806	exon_locus	Mmp17	ENSPEMG00000018027	Transcript	ENSPEMT00000024228.2	protein_coding	4_out_of_10	-
23:25777759-25777759	intron_locus	Clip2	ENSPEMG00000014611	Transcript	ENSPEMT00000019261.2	protein_coding	-	6_out_of_14
23:25777759-25777759	intron_locus	Clip2	ENSPEMG00000014611	Transcript	ENSPEMT00000019265.2	protein_coding	-	6_out_of_15
23:26063166-26063166	intergenic_locus	-	-	-	-	-	-	-
23:34189731-34189731	intergenic_locus	-	-	-	-	-	-	-
23:36889055-36889055	downstream_gene_locus	Tecpr1	ENSPEMG00000002374	Transcript	ENSPEMT00000003151.2	protein_coding	-	-
23:36889055-36889055	exon_locus	Bhlha15	ENSPEMG00000009777	Transcript	ENSPEMT00000012120.2	protein_coding	1_out_of_1	-
23:46059830-46059830	exon_locus	Stard13	ENSPEMG00000012080	Transcript	ENSPEMT00000015646.2	protein_coding	5_out_of_14	-
3:60374638-60374638	upstream_gene_locus	Y_RNA	ENSPEMG00000027960	Transcript	ENSPEMT00000039720.1	misc_RNA	-	-
3:67293527-67293527	intron_locus	Gpnmb	ENSPEMG00000001851	Transcript	ENSPEMT00000002430.2	protein_coding	-	6_out_of_10
3:73472931-73472931	intron_locus	Nod1	ENSPEMG00000019408	Transcript	ENSPEMT00000026253.2	protein_coding	-	10_out_of_10
3:99550548-99550548	intergenic_locus	-	-	-	-	-	-	-
3:103028045-103028045	intron_locus	Tia1	ENSPEMG00000001090	Transcript	ENSPEMT00000001540.2	protein_coding	-	1_out_of_13
3:103028045-103028045	intron_locus	Tia1	ENSPEMG00000001090	Transcript	ENSPEMT00000001549.2	protein_coding	-	1_out_of_12
3:103028045-103028045	intron_locus	Tia1	ENSPEMG00000001090	Transcript	ENSPEMT00000001561.2	protein_coding	-	1_out_of_11
3:103028045-103028045	intron_locus	Tia1	ENSPEMG00000001090	Transcript	ENSPEMT00000001569.2	protein_coding	-	1_out_of_9
3:106093159-106093159	intergenic_locus	-	-	-	-	-	-	-
3:114738937-114738937	intergenic_locus	-	-	-	-	-	-	-
3:126968892-126968892	downstream_gene_locus	Lhfpl4	ENSPEMG00000009516	Transcript	ENSPEMT00000011750.2	protein_coding	-	-
3:127488514-127488514	intron_locus	Irak2	ENSPEMG00000012267	Transcript	ENSPEMT00000015907.2	protein_coding	-	3_out_of_12
3:127488514-127488514	intron_locus	Irak2	ENSPEMG00000012267	Transcript	ENSPEMT00000015910.2	protein_coding	-	2_out_of_11
3:127488514-127488514	intron_locus	Irak2	ENSPEMG00000012267	Transcript	ENSPEMT00000015912.2	protein_coding	-	2_out_of_11
3:128641951-128641951	intron_locus	Atg7	ENSPEMG00000010473	Transcript	ENSPEMT00000013209.2	protein_coding	-	16_out_of_16
3:128641951-128641951	intron_locus	Atg7	ENSPEMG00000010473	Transcript	ENSPEMT00000037514.1	protein_coding	-	15_out_of_15
3:128641951-128641951	intron_locus	Atg7	ENSPEMG00000010473	Transcript	ENSPEMT00000042081.1	protein_coding	-	17_out_of_17
3:132191727-132191727	intergenic_locus	-	-	-	-	-	-	-
3:133565732-133565732	intergenic_locus	-	-	-	-	-	-	-
3:147505866-147505866	exon_locus	-	ENSPEMG00000026063	Transcript	ENSPEMT00000018632.2	protein_coding	1_out_of_2	-
4:3582014-3582014	intron_locus	Ttll11	ENSPEMG00000002803	Transcript	ENSPEMT00000003557.2	protein_coding	-	10_out_of_10
4:6112988-6112988	intergenic_locus	-	-	-	-	-	-	-
4:6677607-6677607	intron_locus	Niban2	ENSPEMG00000010275	Transcript	ENSPEMT00000012899.2	protein_coding	-	1_out_of_13
4:6990863-6990863	exon_locus	St6galnac6	ENSPEMG00000010793	Transcript	ENSPEMT00000013687.2	protein_coding	3_out_of_5	-
4:6990863-6990863	exon_locus	St6galnac6	ENSPEMG00000010793	Transcript	ENSPEMT00000013699.2	protein_coding	4_out_of_6	-
4:7780098-7780098	intron_locus	Fibcd1	ENSPEMG00000028513	Transcript	ENSPEMT00000039471.1	protein_coding	-	3_out_of_6
4:14720956-14720956	exon_locus	Ajm1	ENSPEMG00000012270	Transcript	ENSPEMT00000015898.2	protein_coding	1_out_of_1	-
4:14720956-14720956	upstream_gene_locus	Phpt1	ENSPEMG00000025181	Transcript	ENSPEMT00000040572.1	protein_coding	-	-
4:14800769-14800769	upstream_gene_locus	C8g	ENSPEMG00000005092	Transcript	ENSPEMT00000006175.2	protein_coding	-	-
4:14800769-14800769	intron_locus	Fbxw5	ENSPEMG00000011944	Transcript	ENSPEMT00000015384.2	protein_coding	-	2_out_of_7
4:14800769-14800769	upstream_gene_locus	-	ENSPEMG00000028250	Transcript	ENSPEMT00000042010.1	protein_coding	-	-
4:14858903-14858903	downstream_gene_locus	-	ENSPEMG00000018604	Transcript	ENSPEMT00000025155.2	protein_coding	-	-
4:14858903-14858903	intron_locus	-	ENSPEMG00000026866	Transcript	ENSPEMT00000041533.1	protein_coding	-	7_out_of_7
4:14942700-14942700	intron_locus	Uap1l1	ENSPEMG00000002939	Transcript	ENSPEMT00000003682.2	protein_coding	-	4_out_of_8
4:28011120-28011120	intergenic_locus	-	-	-	-	-	-	-
4:139810363-139810363	intron_locus	-	ENSPEMG00000015505	Transcript	ENSPEMT00000020532.2	protein_coding	-	10_out_of_14
4:139810363-139810363	intron_locus	-	ENSPEMG00000015505	Transcript	ENSPEMT00000020534.2	protein_coding	-	9_out_of_13
4:141107249-141107249	intron_locus	-	ENSPEMG00000007965	Transcript	ENSPEMT00000009649.2	protein_coding	-	7_out_of_19
4:143388919-143388919	upstream_gene_locus	Dpm1	ENSPEMG00000022392	Transcript	ENSPEMT00000030603.2	protein_coding	-	-
4:143388919-143388919	upstream_gene_locus	Dpm1	ENSPEMG00000022392	Transcript	ENSPEMT00000030604.2	protein_coding	-	-
4:143388919-143388919	exon_locus	-	ENSPEMG00000023371	Transcript	ENSPEMT00000032025.2	protein_coding	1_out_of_1	-
4:144134441-144134441	exon_locus	Zfp64	ENSPEMG00000014980	Transcript	ENSPEMT00000019773.2	protein_coding	6_out_of_6	-
4:144134719-144134719	exon_locus	Zfp64	ENSPEMG00000014980	Transcript	ENSPEMT00000019773.2	protein_coding	6_out_of_6	-
4:149807674-149807674	intergenic_locus	-	-	-	-	-	-	-
4:153528522-153528522	upstream_gene_locus	Bhlhe23	ENSPEMG00000013766	Transcript	ENSPEMT00000018038.2	protein_coding	-	-
5:9823315-9823315	intron_locus	Ccl17	ENSPEMG00000025258	Transcript	ENSPEMT00000036960.1	protein_coding	-	2_out_of_3
5:10060421-10060421	intron_locus	Cpne2	ENSPEMG00000007533	Transcript	ENSPEMT00000009008.2	protein_coding	-	13_out_of_14
5:10060475-10060475	intron_locus	Cpne2	ENSPEMG00000007533	Transcript	ENSPEMT00000009008.2	protein_coding	-	13_out_of_14
5:12382257-12382257	intergenic_locus	-	-	-	-	-	-	-
5:12382266-12382266	intergenic_locus	-	-	-	-	-	-	-
5:12712886-12712886	intergenic_locus	-	-	-	-	-	-	-
5:15417141-15417141	intergenic_locus	-	-	-	-	-	-	-
5:15874687-15874687	intergenic_locus	-	-	-	-	-	-	-
5:16177869-16177869	exon_locus	Nod2	ENSPEMG00000016933	Transcript	ENSPEMT00000022616.2	protein_coding	3_out_of_11	-
5:16534613-16534613	intergenic_locus	-	-	-	-	-	-	-
5:17176890-17176890	intron_locus	Zfp423	ENSPEMG00000015523	Transcript	ENSPEMT00000020549.2	protein_coding	-	5_out_of_7
5:17176890-17176890	intron_locus	Zfp423	ENSPEMG00000015523	Transcript	ENSPEMT00000020555.2	protein_coding	-	4_out_of_6
5:21602077-21602077	exon_locus	Tecr	ENSPEMG00000008519	Transcript	ENSPEMT00000010357.2	protein_coding	5_out_of_13	-
5:21602077-21602077	exon_locus	Tecr	ENSPEMG00000008519	Transcript	ENSPEMT00000010360.2	protein_coding	4_out_of_12	-
5:21602077-21602077	downstream_gene_locus	Ndufb7	ENSPEMG00000010565	Transcript	ENSPEMT00000013342.2	protein_coding	-	-
5:23268362-23268362	intron_locus	Inpp4b	ENSPEMG00000005790	Transcript	ENSPEMT00000007259.2	protein_coding	-	8_out_of_21
5:23268362-23268362	intron_locus	Inpp4b	ENSPEMG00000005790	Transcript	ENSPEMT00000007270.2	protein_coding	-	9_out_of_22
5:23268362-23268362	intron_locus	Inpp4b	ENSPEMG00000005790	Transcript	ENSPEMT00000007276.2	protein_coding	-	9_out_of_22
5:25975633-25975633	downstream_gene_locus	Zfp827	ENSPEMG00000014314	Transcript	ENSPEMT00000018841.2	protein_coding	-	-
5:26123475-26123475	intron_locus	Zfp827	ENSPEMG00000014314	Transcript	ENSPEMT00000018841.2	protein_coding	-	1_out_of_13
5:26123475-26123475	intron_locus	Zfp827	ENSPEMG00000014314	Transcript	ENSPEMT00000034035.1	protein_coding	-	1_out_of_4
5:27231185-27231185	intergenic_locus	-	-	-	-	-	-	-
5:29523413-29523413	intron_locus	Iqcm	ENSPEMG00000018718	Transcript	ENSPEMT00000025272.2	protein_coding	-	5_out_of_11
5:32045291-32045291	intron_locus	Large1	ENSPEMG00000009679	Transcript	ENSPEMT00000011997.2	protein_coding	-	2_out_of_13
5:33602938-33602938	downstream_gene_locus	Tmem208	ENSPEMG00000011151	Transcript	ENSPEMT00000014216.2	protein_coding	-	-
5:33602938-33602938	upstream_gene_locus	Fbxl9	ENSPEMG00000017442	Transcript	ENSPEMT00000023357.2	protein_coding	-	-
5:33602938-33602938	exon_locus	Fhod1	ENSPEMG00000024184	Transcript	ENSPEMT00000033153.2	protein_coding	21_out_of_23	-
5:33603000-33603000	downstream_gene_locus	Tmem208	ENSPEMG00000011151	Transcript	ENSPEMT00000014216.2	protein_coding	-	-
5:33603000-33603000	upstream_gene_locus	Fbxl9	ENSPEMG00000017442	Transcript	ENSPEMT00000023357.2	protein_coding	-	-
5:33603000-33603000	intron_locus	Fhod1	ENSPEMG00000024184	Transcript	ENSPEMT00000033153.2	protein_coding	-	20_out_of_22
5:34277582-34277582	upstream_gene_locus	Lcat	ENSPEMG00000007513	Transcript	ENSPEMT00000008972.2	protein_coding	-	-
5:34277582-34277582	intron_locus	Slc12a4	ENSPEMG00000018749	Transcript	ENSPEMT00000025315.2	protein_coding	-	17_out_of_23
5:35434012-35434012	upstream_gene_locus	Pdf	ENSPEMG00000000089	Transcript	ENSPEMT00000000114.2	protein_coding	-	-
5:35434012-35434012	upstream_gene_locus	Nip7	ENSPEMG00000011304	Transcript	ENSPEMT00000014437.2	protein_coding	-	-
5:35434012-35434012	exon_locus	Cog8	ENSPEMG00000013511	Transcript	ENSPEMT00000017711.2	protein_coding	3_out_of_7	-
5:35434012-35434012	exon_locus	Cog8	ENSPEMG00000013511	Transcript	ENSPEMT00000038362.1	protein_coding	3_out_of_5	-
5:39176060-39176060	intron_locus	Vac14	ENSPEMG00000007163	Transcript	ENSPEMT00000008598.2	protein_coding	-	1_out_of_18
5:39452646-39452646	exon_locus	Fcsk	ENSPEMG00000010443	Transcript	ENSPEMT00000013172.2	protein_coding	14_out_of_23	-
5:44133453-44133453	intergenic_locus	-	-	-	-	-	-	-
5:44133491-44133491	intergenic_locus	-	-	-	-	-	-	-
5:46249558-46249558	intron_locus	Cmip	ENSPEMG00000019741	Transcript	ENSPEMT00000026715.2	protein_coding	-	5_out_of_20
5:48725078-48725078	upstream_gene_locus	Klhl36	ENSPEMG00000000651	Transcript	ENSPEMT00000000906.2	protein_coding	-	-
5:49271793-49271793	intergenic_locus	-	-	-	-	-	-	-
5:49338378-49338378	intergenic_locus	-	-	-	-	-	-	-
5:49362239-49362239	upstream_gene_locus	Gse1	ENSPEMG00000010493	Transcript	ENSPEMT00000013242.2	protein_coding	-	-
5:49430340-49430340	intron_locus	Gse1	ENSPEMG00000010493	Transcript	ENSPEMT00000013240.2	protein_coding	-	1_out_of_15
5:49430340-49430340	intron_locus	Gse1	ENSPEMG00000010493	Transcript	ENSPEMT00000013242.2	protein_coding	-	1_out_of_15
5:49438419-49438419	intron_locus	Gse1	ENSPEMG00000010493	Transcript	ENSPEMT00000013240.2	protein_coding	-	2_out_of_15
5:49438419-49438419	intron_locus	Gse1	ENSPEMG00000010493	Transcript	ENSPEMT00000013242.2	protein_coding	-	2_out_of_15
5:50533336-50533336	upstream_gene_locus	-	ENSPEMG00000026970	Transcript	ENSPEMT00000039079.1	protein_coding	-	-
5:51681380-51681380	intergenic_locus	-	-	-	-	-	-	-
5:52440421-52440421	exon_locus	Mc1r	ENSPEMG00000006381	Transcript	ENSPEMT00000007601.2	protein_coding	1_out_of_1	-
5:52440421-52440421	upstream_gene_locus	Tubb3	ENSPEMG00000019163	Transcript	ENSPEMT00000025906.2	protein_coding	-	-
5:52440426-52440426	exon_locus	Mc1r	ENSPEMG00000006381	Transcript	ENSPEMT00000007601.2	protein_coding	1_out_of_1	-
5:52440426-52440426	upstream_gene_locus	Tubb3	ENSPEMG00000019163	Transcript	ENSPEMT00000025906.2	protein_coding	-	-
5:52559596-52559596	intron_locus	Gas8	ENSPEMG00000011343	Transcript	ENSPEMT00000014511.2	protein_coding	-	9_out_of_10
5:52559601-52559601	intron_locus	Gas8	ENSPEMG00000011343	Transcript	ENSPEMT00000014511.2	protein_coding	-	9_out_of_10
5:53112412-53112412	intergenic_locus	-	-	-	-	-	-	-
5:54820717-54820717	upstream_gene_locus	-	ENSPEMG00000018134	Transcript	ENSPEMT00000024388.2	protein_coding	-	-
5:54820718-54820718	upstream_gene_locus	-	ENSPEMG00000018134	Transcript	ENSPEMT00000024388.2	protein_coding	-	-
5:55553275-55553275	intron_locus	Tarbp1	ENSPEMG00000006888	Transcript	ENSPEMT00000008289.2	protein_coding	-	26_out_of_30
5:55984033-55984033	intergenic_locus	-	-	-	-	-	-	-
5:56206282-56206282	intergenic_locus	-	-	-	-	-	-	-
5:57172088-57172088	intergenic_locus	-	-	-	-	-	-	-
5:80028759-80028759	exon_locus	Gata3	ENSPEMG00000019986	Transcript	ENSPEMT00000027069.2	protein_coding	5_out_of_5	-
5:90401539-90401539	intron_locus	Actn2	ENSPEMG00000020936	Transcript	ENSPEMT00000028474.2	protein_coding	-	1_out_of_20
5:95702525-95702525	intron_locus	Vps41	ENSPEMG00000022150	Transcript	ENSPEMT00000030248.2	protein_coding	-	22_out_of_28
5:113388350-113388350	intergenic_locus	-	-	-	-	-	-	-
6:77436368-77436368	intergenic_locus	-	-	-	-	-	-	-
6:77506804-77506804	intron_locus	Atp1a1	ENSPEMG00000010999	Transcript	ENSPEMT00000013980.2	protein_coding	-	6_out_of_22
6:77563189-77563189	intergenic_locus	-	-	-	-	-	-	-
6:77563231-77563231	intergenic_locus	-	-	-	-	-	-	-
6:78236564-78236564	intergenic_locus	-	-	-	-	-	-	-
6:78533473-78533473	intergenic_locus	-	-	-	-	-	-	-
6:79698154-79698154	intergenic_locus	-	-	-	-	-	-	-
6:80960989-80960989	intron_locus	St7l	ENSPEMG00000019718	Transcript	ENSPEMT00000026679.2	protein_coding	-	11_out_of_13
6:80960989-80960989	intron_locus	St7l	ENSPEMG00000019718	Transcript	ENSPEMT00000034122.1	protein_coding	-	9_out_of_11
6:81593621-81593621	intron_locus	Kcnd3	ENSPEMG00000020087	Transcript	ENSPEMT00000027225.2	protein_coding	-	1_out_of_6
6:81593621-81593621	intron_locus	Kcnd3	ENSPEMG00000020087	Transcript	ENSPEMT00000027226.2	protein_coding	-	1_out_of_5
6:83384058-83384058	intron_locus	Kcnc4	ENSPEMG00000018006	Transcript	ENSPEMT00000024192.2	protein_coding	-	3_out_of_3
6:83830347-83830347	intron_locus	Eps8l3	ENSPEMG00000016727	Transcript	ENSPEMT00000022343.2	protein_coding	-	2_out_of_17
6:84388012-84388012	exon_locus	Psrc1	ENSPEMG00000005912	Transcript	ENSPEMT00000007066.2	protein_coding	5_out_of_7	-
6:84397028-84397028	exon_locus	Celsr2	ENSPEMG00000014503	Transcript	ENSPEMT00000019119.2	protein_coding	24_out_of_34	-
6:84429928-84429928	intron_locus	Sars1	ENSPEMG00000013142	Transcript	ENSPEMT00000017182.2	protein_coding	-	10_out_of_10
6:84429928-84429928	intron_locus	Sars1	ENSPEMG00000013142	Transcript	ENSPEMT00000017185.2	protein_coding	-	11_out_of_11
6:84432093-84432093	exon_locus	Sars1	ENSPEMG00000013142	Transcript	ENSPEMT00000017182.2	protein_coding	7_out_of_11	-
6:84432093-84432093	exon_locus	Sars1	ENSPEMG00000013142	Transcript	ENSPEMT00000017185.2	protein_coding	7_out_of_12	-
6:84696297-84696297	intron_locus	Gpsm2	ENSPEMG00000016798	Transcript	ENSPEMT00000022413.2	protein_coding	-	6_out_of_13
6:97432455-97432455	intron_locus	Bcar3	ENSPEMG00000022437	Transcript	ENSPEMT00000030666.2	protein_coding	-	3_out_of_11
6:104976782-104976782	intron_locus	Pla2g12a	ENSPEMG00000014433	Transcript	ENSPEMT00000018987.2	protein_coding	-	4_out_of_4
6:104976782-104976782	intron_locus	Pla2g12a	ENSPEMG00000014433	Transcript	ENSPEMT00000039022.1	protein_coding	-	5_out_of_5
6:105126522-105126522	intron_locus	Sec24b	ENSPEMG00000016956	Transcript	ENSPEMT00000022693.2	protein_coding	-	4_out_of_24
6:106028504-106028504	intergenic_locus	-	-	-	-	-	-	-
6:112438696-112438696	intergenic_locus	-	-	-	-	-	-	-
6:112931510-112931510	exon_locus	1110002E22Rik	ENSPEMG00000016355	Transcript	ENSPEMT00000021744.2	protein_coding	1_out_of_1	-
6:121294282-121294282	exon_locus	Mcoln3	ENSPEMG00000014566	Transcript	ENSPEMT00000019171.2	protein_coding	2_out_of_12	-
6:121294284-121294284	exon_locus	Mcoln3	ENSPEMG00000014566	Transcript	ENSPEMT00000019171.2	protein_coding	2_out_of_12	-
6:121488487-121488487	intron_locus	Lpar3	ENSPEMG00000022406	Transcript	ENSPEMT00000030625.2	protein_coding	-	1_out_of_1
7:26160321-26160321	intergenic_locus	-	-	-	-	-	-	-
7:48595345-48595345	intergenic_locus	-	-	-	-	-	-	-
7:51792365-51792365	intergenic_locus	-	-	-	-	-	-	-
7:64788454-64788454	intergenic_locus	-	-	-	-	-	-	-
7:73361234-73361234	downstream_gene_locus	Elovl5	ENSPEMG00000009014	Transcript	ENSPEMT00000011042.2	protein_coding	-	-
7:91838172-91838172	exon_locus	Spsb4	ENSPEMG00000021848	Transcript	ENSPEMT00000029800.2	protein_coding	1_out_of_2	-
7:91894603-91894603	intergenic_locus	-	-	-	-	-	-	-
7:91894611-91894611	intergenic_locus	-	-	-	-	-	-	-
7:101649397-101649397	intergenic_locus	-	-	-	-	-	-	-
7:102992358-102992358	intron_locus	Sema3f	ENSPEMG00000010018	Transcript	ENSPEMT00000012492.2	protein_coding	-	17_out_of_17
7:102992358-102992358	intron_locus	Sema3f	ENSPEMG00000010018	Transcript	ENSPEMT00000012495.2	protein_coding	-	16_out_of_16
7:102992358-102992358	upstream_gene_locus	Gnat1	ENSPEMG00000016330	Transcript	ENSPEMT00000021709.2	protein_coding	-	-
7:108862419-108862419	intron_locus	Fbxl2	ENSPEMG00000010411	Transcript	ENSPEMT00000013121.2	protein_coding	-	5_out_of_14
7:118109793-118109793	exon_locus	Scn10a	ENSPEMG00000020122	Transcript	ENSPEMT00000027283.2	protein_coding	1_out_of_27	-
8:4444264-4444264	intron_locus	Tekt5	ENSPEMG00000010992	Transcript	ENSPEMT00000013973.2	protein_coding	-	5_out_of_8
8:15151601-15151601	intron_locus	Stk10	ENSPEMG00000016749	Transcript	ENSPEMT00000022375.2	protein_coding	-	7_out_of_19
8:15191924-15191924	intron_locus	Stk10	ENSPEMG00000016749	Transcript	ENSPEMT00000022375.2	protein_coding	-	2_out_of_19
8:16102951-16102951	downstream_gene_locus	Stc2	ENSPEMG00000031170	Transcript	ENSPEMT00000034369.1	protein_coding	-	-
8:35160682-35160682	intron_locus	Phykpl	ENSPEMG00000021956	Transcript	ENSPEMT00000029960.2	protein_coding	-	5_out_of_12
8:35204545-35204545	intron_locus	Rmnd5b	ENSPEMG00000022906	Transcript	ENSPEMT00000031377.2	protein_coding	-	6_out_of_8
8:35204545-35204545	downstream_gene_locus	Nhp2	ENSPEMG00000023567	Transcript	ENSPEMT00000032304.2	protein_coding	-	-
8:36558410-36558410	intron_locus	Fstl4	ENSPEMG00000001327	Transcript	ENSPEMT00000001800.2	protein_coding	-	3_out_of_14
8:37067235-37067235	intergenic_locus	-	-	-	-	-	-	-
8:37610501-37610501	intergenic_locus	-	-	-	-	-	-	-
8:38488358-38488358	intron_locus	Tnip1	ENSPEMG00000020685	Transcript	ENSPEMT00000028101.2	protein_coding	-	12_out_of_16
8:38488358-38488358	intron_locus	Tnip1	ENSPEMG00000020685	Transcript	ENSPEMT00000028102.2	protein_coding	-	12_out_of_16
8:42825480-42825480	exon_locus	Iba57	ENSPEMG00000029448	Transcript	ENSPEMT00000034753.1	protein_coding	3_out_of_3	-
8:42926286-42926286	exon_locus	Wnt3a	ENSPEMG00000014970	Transcript	ENSPEMT00000019735.2	protein_coding	3_out_of_4	-
8:42931898-42931898	intron_locus	Wnt3a	ENSPEMG00000014970	Transcript	ENSPEMT00000019735.2	protein_coding	-	2_out_of_3
8:43001973-43001973	exon_locus	Wnt9a	ENSPEMG00000008917	Transcript	ENSPEMT00000010914.2	protein_coding	2_out_of_4	-
8:43001973-43001973	exon_locus	Wnt9a	ENSPEMG00000008917	Transcript	ENSPEMT00000033876.1	protein_coding	2_out_of_4	-
8:43184898-43184898	intron_locus	Zkscan17	ENSPEMG00000028678	Transcript	ENSPEMT00000038004.1	protein_coding	-	3_out_of_6
8:43875465-43875465	upstream_gene_locus	Pemt	ENSPEMG00000010202	Transcript	ENSPEMT00000012803.2	protein_coding	-	-
8:44025930-44025930	exon_locus	Rai1	ENSPEMG00000001417	Transcript	ENSPEMT00000001898.2	protein_coding	1_out_of_4	-
8:44461457-44461457	intron_locus	Top3a	ENSPEMG00000002061	Transcript	ENSPEMT00000002728.2	protein_coding	-	17_out_of_18
8:44563056-44563056	intron_locus	Dhrs7b	ENSPEMG00000009585	Transcript	ENSPEMT00000011840.2	protein_coding	-	1_out_of_6
8:44633624-44633624	intron_locus	Natd1	ENSPEMG00000025274	Transcript	ENSPEMT00000038933.1	protein_coding	-	1_out_of_2
8:45472993-45472993	upstream_gene_locus	Grap	ENSPEMG00000024485	Transcript	ENSPEMT00000038431.1	protein_coding	-	-
8:45522414-45522414	intron_locus	Fam83g	ENSPEMG00000009298	Transcript	ENSPEMT00000011452.2	protein_coding	-	4_out_of_5
8:45522414-45522414	intron_locus	Slc5a10	ENSPEMG00000009615	Transcript	ENSPEMT00000011883.2	protein_coding	-	9_out_of_14
8:46130237-46130237	intergenic_locus	-	-	-	-	-	-	-
8:46162345-46162345	intron_locus	Zswim7	ENSPEMG00000008522	Transcript	ENSPEMT00000010364.2	protein_coding	-	3_out_of_5
8:46268503-46268503	intergenic_locus	-	-	-	-	-	-	-
8:46510691-46510691	intron_locus	Trpv2	ENSPEMG00000018973	Transcript	ENSPEMT00000025628.2	protein_coding	-	6_out_of_13
8:46979286-46979286	intergenic_locus	-	-	-	-	-	-	-
8:48680400-48680400	intergenic_locus	-	-	-	-	-	-	-
8:51128041-51128041	intron_locus	Myh3	ENSPEMG00000018890	Transcript	ENSPEMT00000025535.2	protein_coding	-	32_out_of_38
8:52678586-52678586	exon_locus	Ccdc42	ENSPEMG00000006044	Transcript	ENSPEMT00000007215.2	protein_coding	5_out_of_7	-
8:52678586-52678586	exon_locus	Ccdc42	ENSPEMG00000006044	Transcript	ENSPEMT00000007229.2	protein_coding	2_out_of_4	-
8:52678586-52678586	intron_locus	Ccdc42	ENSPEMG00000006044	Transcript	ENSPEMT00000033339.1	protein_coding	-	4_out_of_5
8:52678589-52678589	exon_locus	Ccdc42	ENSPEMG00000006044	Transcript	ENSPEMT00000007215.2	protein_coding	5_out_of_7	-
8:52678589-52678589	exon_locus	Ccdc42	ENSPEMG00000006044	Transcript	ENSPEMT00000007229.2	protein_coding	2_out_of_4	-
8:52678589-52678589	intron_locus	Ccdc42	ENSPEMG00000006044	Transcript	ENSPEMT00000033339.1	protein_coding	-	4_out_of_5
8:53035251-53035251	downstream_gene_locus	Arhgef15	ENSPEMG00000014681	Transcript	ENSPEMT00000019322.2	protein_coding	-	-
8:53256765-53256765	intron_locus	Alox12b	ENSPEMG00000013960	Transcript	ENSPEMT00000018302.2	protein_coding	-	13_out_of_14
8:53588444-53588444	exon_locus	Dnah2	ENSPEMG00000004906	Transcript	ENSPEMT00000006543.2	protein_coding	35_out_of_84	-
8:53612922-53612922	exon_locus	Dnah2	ENSPEMG00000004906	Transcript	ENSPEMT00000006543.2	protein_coding	11_out_of_84	-
8:53612943-53612943	exon_locus	Dnah2	ENSPEMG00000004906	Transcript	ENSPEMT00000006543.2	protein_coding	11_out_of_84	-
8:53769016-53769016	downstream_gene_locus	Mpdu1	ENSPEMG00000019060	Transcript	ENSPEMT00000025757.2	protein_coding	-	-
8:53769016-53769016	downstream_gene_locus	Fxr2	ENSPEMG00000019239	Transcript	ENSPEMT00000026037.2	protein_coding	-	-
8:53769016-53769016	upstream_gene_locus	Sox15	ENSPEMG00000019249	Transcript	ENSPEMT00000026048.2	protein_coding	-	-
8:53770192-53770192	downstream_gene_locus	Mpdu1	ENSPEMG00000019060	Transcript	ENSPEMT00000025757.2	protein_coding	-	-
8:53770192-53770192	downstream_gene_locus	Fxr2	ENSPEMG00000019239	Transcript	ENSPEMT00000026037.2	protein_coding	-	-
8:53770192-53770192	intron_locus	Sox15	ENSPEMG00000019249	Transcript	ENSPEMT00000026048.2	protein_coding	-	1_out_of_2
8:53797109-53797109	upstream_gene_locus	Senp3	ENSPEMG00000019189	Transcript	ENSPEMT00000025948.2	protein_coding	-	-
8:53797109-53797109	intron_locus	Tnfsf13	ENSPEMG00000019217	Transcript	ENSPEMT00000025996.2	protein_coding	-	4_out_of_4
8:53797109-53797109	downstream_gene_locus	Tnfsf12	ENSPEMG00000024526	Transcript	ENSPEMT00000025997.2	protein_coding	-	-
8:53797109-53797109	intron_locus	Tnfsf13	ENSPEMG00000019217	Transcript	ENSPEMT00000025998.2	protein_coding	-	5_out_of_5
8:53797109-53797109	intron_locus	Tnfsf13	ENSPEMG00000019217	Transcript	ENSPEMT00000035940.1	protein_coding	-	5_out_of_5
8:53898815-53898815	intron_locus	Zbtb4	ENSPEMG00000030856	Transcript	ENSPEMT00000035202.1	protein_coding	-	1_out_of_1
8:53981708-53981708	upstream_gene_locus	Tnk1	ENSPEMG00000019033	Transcript	ENSPEMT00000025724.2	protein_coding	-	-
8:53981708-53981708	upstream_gene_locus	Tnk1	ENSPEMG00000019033	Transcript	ENSPEMT00000025727.2	protein_coding	-	-
8:54028132-54028132	exon_locus	Neurl4	ENSPEMG00000008124	Transcript	ENSPEMT00000009823.2	protein_coding	3_out_of_30	-
8:54028132-54028132	exon_locus	Neurl4	ENSPEMG00000008124	Transcript	ENSPEMT00000009828.2	protein_coding	3_out_of_29	-
8:54028132-54028132	upstream_gene_locus	2810408A11Rik	ENSPEMG00000019019	Transcript	ENSPEMT00000025702.2	protein_coding	-	-
8:54028132-54028132	upstream_gene_locus	2810408A11Rik	ENSPEMG00000019019	Transcript	ENSPEMT00000025704.2	protein_coding	-	-
8:54028132-54028132	upstream_gene_locus	2810408A11Rik	ENSPEMG00000019019	Transcript	ENSPEMT00000025705.2	protein_coding	-	-
8:54028132-54028132	upstream_gene_locus	2810408A11Rik	ENSPEMG00000019019	Transcript	ENSPEMT00000037684.1	protein_coding	-	-
8:54157252-54157252	intron_locus	Dlg4	ENSPEMG00000010669	Transcript	ENSPEMT00000013551.2	protein_coding	-	5_out_of_22
8:54157252-54157252	intron_locus	Dlg4	ENSPEMG00000010669	Transcript	ENSPEMT00000013559.2	protein_coding	-	2_out_of_19
8:54255590-54255590	intergenic_locus	-	-	-	-	-	-	-
8:54946622-54946622	exon_locus	Kif1c	ENSPEMG00000018974	Transcript	ENSPEMT00000025635.2	protein_coding	20_out_of_21	-
8:54949023-54949023	exon_locus	Kif1c	ENSPEMG00000018974	Transcript	ENSPEMT00000025635.2	protein_coding	21_out_of_21	-
8:60026899-60026899	intron_locus	Rtn4rl1	ENSPEMG00000022669	Transcript	ENSPEMT00000031015.2	protein_coding	-	1_out_of_1
8:60187687-60187687	downstream_gene_locus	U6	ENSPEMG00000003613	Transcript	ENSPEMT00000004438.2	snRNA	-	-
8:60187687-60187687	exon_locus	Smyd4	ENSPEMG00000021819	Transcript	ENSPEMT00000029759.2	protein_coding	4_out_of_10	-
8:60270660-60270660	downstream_gene_locus	Mir22	ENSPEMG00000005509	Transcript	ENSPEMT00000006593.2	miRNA	-	-
8:61124279-61124279	intron_locus	Mrm3	ENSPEMG00000022505	Transcript	ENSPEMT00000030755.2	protein_coding	-	3_out_of_3
8:61124279-61124279	upstream_gene_locus	Glod4	ENSPEMG00000023233	Transcript	ENSPEMT00000031834.2	protein_coding	-	-
8:61124279-61124279	upstream_gene_locus	Glod4	ENSPEMG00000023233	Transcript	ENSPEMT00000031835.2	protein_coding	-	-
8:61611251-61611251	intron_locus	Gosr1	ENSPEMG00000022748	Transcript	ENSPEMT00000031143.2	protein_coding	-	8_out_of_8
8:62204624-62204624	intron_locus	Ssh2	ENSPEMG00000021409	Transcript	ENSPEMT00000029166.2	protein_coding	-	2_out_of_14
8:62376660-62376660	intron_locus	Git1	ENSPEMG00000021628	Transcript	ENSPEMT00000029483.2	protein_coding	-	9_out_of_20
8:62376660-62376660	intron_locus	Git1	ENSPEMG00000021628	Transcript	ENSPEMT00000029484.2	protein_coding	-	8_out_of_19
8:62376660-62376660	downstream_gene_locus	Trp53i13	ENSPEMG00000021767	Transcript	ENSPEMT00000029678.2	protein_coding	-	-
8:63057901-63057901	upstream_gene_locus	Fam222b	ENSPEMG00000031041	Transcript	ENSPEMT00000036584.1	protein_coding	-	-
8:63819784-63819784	intergenic_locus	-	-	-	-	-	-	-
8:64050895-64050895	intron_locus	Ksr1	ENSPEMG00000013255	Transcript	ENSPEMT00000017355.2	protein_coding	-	1_out_of_18
8:64613380-64613380	upstream_gene_locus	Rab11fip4	ENSPEMG00000017840	Transcript	ENSPEMT00000023946.2	protein_coding	-	-
8:64990100-64990100	intergenic_locus	-	-	-	-	-	-	-
8:67454176-67454176	intron_locus	Tmem132e	ENSPEMG00000016046	Transcript	ENSPEMT00000021315.2	protein_coding	-	1_out_of_8
8:67454176-67454176	intron_locus	Tmem132e	ENSPEMG00000016046	Transcript	ENSPEMT00000021320.2	protein_coding	-	1_out_of_9
8:68128521-68128521	upstream_gene_locus	U2	ENSPEMG00000003951	Transcript	ENSPEMT00000004805.2	snRNA	-	-
8:68128521-68128521	upstream_gene_locus	-	ENSPEMG00000010010	Transcript	ENSPEMT00000012474.2	protein_coding	-	-
8:71043038-71043038	downstream_gene_locus	Tbx4	ENSPEMG00000008410	Transcript	ENSPEMT00000010182.2	protein_coding	-	-
8:73032648-73032648	intron_locus	Lpo	ENSPEMG00000014477	Transcript	ENSPEMT00000019049.2	protein_coding	-	3_out_of_12
8:73430710-73430710	upstream_gene_locus	Cuedc1	ENSPEMG00000023605	Transcript	ENSPEMT00000032357.2	protein_coding	-	-
8:73430738-73430738	upstream_gene_locus	Cuedc1	ENSPEMG00000023605	Transcript	ENSPEMT00000032357.2	protein_coding	-	-
8:79677738-79677738	intron_locus	Abcc3	ENSPEMG00000021277	Transcript	ENSPEMT00000028979.2	protein_coding	-	1_out_of_32
8:79716964-79716964	intron_locus	Cacna1g	ENSPEMG00000021107	Transcript	ENSPEMT00000028710.2	protein_coding	-	28_out_of_34
8:79716964-79716964	intron_locus	Cacna1g	ENSPEMG00000021107	Transcript	ENSPEMT00000028711.2	protein_coding	-	29_out_of_37
8:79716964-79716964	intron_locus	Cacna1g	ENSPEMG00000021107	Transcript	ENSPEMT00000028712.2	protein_coding	-	28_out_of_34
8:79716964-79716964	intron_locus	Cacna1g	ENSPEMG00000021107	Transcript	ENSPEMT00000028713.2	protein_coding	-	27_out_of_34
8:79716964-79716964	intron_locus	Cacna1g	ENSPEMG00000021107	Transcript	ENSPEMT00000035491.1	protein_coding	-	29_out_of_35
8:82648316-82648316	downstream_gene_locus	-	ENSPEMG00000027307	Transcript	ENSPEMT00000036265.1	protein_coding	-	-
8:82648317-82648317	downstream_gene_locus	-	ENSPEMG00000027307	Transcript	ENSPEMT00000036265.1	protein_coding	-	-
8:82746294-82746294	intron_locus	Arhgap23	ENSPEMG00000004296	Transcript	ENSPEMT00000005243.2	protein_coding	-	1_out_of_23
8:82829341-82829341	exon_locus	Arhgap23	ENSPEMG00000004296	Transcript	ENSPEMT00000005243.2	protein_coding	24_out_of_24	-
8:83002922-83002922	exon_locus	Mllt6	ENSPEMG00000015310	Transcript	ENSPEMT00000020242.2	protein_coding	10_out_of_20	-
8:85407963-85407963	intergenic_locus	-	-	-	-	-	-	-
8:85407965-85407965	intergenic_locus	-	-	-	-	-	-	-
8:85689708-85689708	exon_locus	Hap1	ENSPEMG00000012716	Transcript	ENSPEMT00000016566.2	protein_coding	7_out_of_12	-
8:90862012-90862012	intron_locus	Mrc2	ENSPEMG00000008777	Transcript	ENSPEMT00000010811.2	protein_coding	-	5_out_of_29
8:98891419-98891419	intergenic_locus	-	-	-	-	-	-	-
8:99597107-99597107	intron_locus	Sdk2	ENSPEMG00000020687	Transcript	ENSPEMT00000028105.2	protein_coding	-	43_out_of_44
8:102122008-102122008	intron_locus	Wbp2	ENSPEMG00000014097	Transcript	ENSPEMT00000018506.2	protein_coding	-	2_out_of_7
8:102122008-102122008	intron_locus	Wbp2	ENSPEMG00000014097	Transcript	ENSPEMT00000018509.2	protein_coding	-	2_out_of_6
9:6845297-6845297	intron_locus	Nrg3	ENSPEMG00000015743	Transcript	ENSPEMT00000020864.2	protein_coding	-	2_out_of_9
9:6845297-6845297	intron_locus	Nrg3	ENSPEMG00000015743	Transcript	ENSPEMT00000020870.2	protein_coding	-	2_out_of_8
9:26641413-26641413	intron_locus	Erc2	ENSPEMG00000007673	Transcript	ENSPEMT00000009210.2	protein_coding	-	14_out_of_15
9:28247071-28247071	intron_locus	Il17rb	ENSPEMG00000010155	Transcript	ENSPEMT00000012737.2	protein_coding	-	8_out_of_10
9:31470654-31470654	intergenic_locus	-	-	-	-	-	-	-
9:32201600-32201600	intron_locus	Dlg5	ENSPEMG00000000028	Transcript	ENSPEMT00000000044.2	protein_coding	-	5_out_of_31
9:32201600-32201600	intron_locus	Dlg5	ENSPEMG00000000028	Transcript	ENSPEMT00000000046.2	protein_coding	-	4_out_of_30
9:33732981-33732981	intron_locus	Lrmda	ENSPEMG00000015468	Transcript	ENSPEMT00000020469.2	protein_coding	-	4_out_of_6
9:35623168-35623168	intron_locus	Camk2g	ENSPEMG00000020994	Transcript	ENSPEMT00000028555.2	protein_coding	-	2_out_of_20
9:35623168-35623168	intron_locus	Camk2g	ENSPEMG00000020994	Transcript	ENSPEMT00000028556.2	protein_coding	-	2_out_of_19
9:35623168-35623168	intron_locus	Camk2g	ENSPEMG00000020994	Transcript	ENSPEMT00000028557.2	protein_coding	-	2_out_of_18
9:35623168-35623168	intron_locus	Camk2g	ENSPEMG00000020994	Transcript	ENSPEMT00000028558.2	protein_coding	-	2_out_of_17
9:36655376-36655376	exon_locus	Nid2	ENSPEMG00000011605	Transcript	ENSPEMT00000014933.2	protein_coding	5_out_of_22	-
9:39040650-39040650	intron_locus	Samd4	ENSPEMG00000020084	Transcript	ENSPEMT00000027217.2	protein_coding	-	1_out_of_11
9:39040650-39040650	intron_locus	Samd4	ENSPEMG00000020084	Transcript	ENSPEMT00000027218.2	protein_coding	-	1_out_of_10
9:39255986-39255986	intron_locus	Gch1	ENSPEMG00000025920	Transcript	ENSPEMT00000039639.1	protein_coding	-	2_out_of_6
9:40690393-40690393	intergenic_locus	-	-	-	-	-	-	-
9:43272232-43272232	exon_locus	Slc39a2	ENSPEMG00000001593	Transcript	ENSPEMT00000002088.2	protein_coding	1_out_of_1	-
9:43272232-43272232	downstream_gene_locus	Mettl17	ENSPEMG00000022743	Transcript	ENSPEMT00000031137.2	protein_coding	-	-
9:43272232-43272232	downstream_gene_locus	Mettl17	ENSPEMG00000022743	Transcript	ENSPEMT00000039280.1	protein_coding	-	-
9:43280526-43280526	exon_locus	Ndrg2	ENSPEMG00000016941	Transcript	ENSPEMT00000022631.2	protein_coding	14_out_of_14	-
9:43280526-43280526	exon_locus	Ndrg2	ENSPEMG00000016941	Transcript	ENSPEMT00000022641.2	protein_coding	15_out_of_15	-
9:43377493-43377493	intron_locus	Zfp219	ENSPEMG00000014102	Transcript	ENSPEMT00000018512.2	protein_coding	-	2_out_of_4
9:43377493-43377493	downstream_gene_locus	Arhgef40	ENSPEMG00000024242	Transcript	ENSPEMT00000033238.2	protein_coding	-	-
9:43377493-43377493	downstream_gene_locus	Arhgef40	ENSPEMG00000024242	Transcript	ENSPEMT00000033239.2	protein_coding	-	-
9:43521201-43521201	intergenic_locus	-	-	-	-	-	-	-
9:45166206-45166206	intergenic_locus	-	-	-	-	-	-	-
9:45398231-45398231	downstream_gene_locus	Mmp14	ENSPEMG00000014840	Transcript	ENSPEMT00000019559.2	protein_coding	-	-
9:45672526-45672526	downstream_gene_locus	Slc7a8	ENSPEMG00000002906	Transcript	ENSPEMT00000003665.2	protein_coding	-	-
9:45995486-45995486	intergenic_locus	-	-	-	-	-	-	-
9:48845374-48845374	exon_locus	Lats2	ENSPEMG00000000178	Transcript	ENSPEMT00000000236.2	protein_coding	3_out_of_7	-
9:48845415-48845415	exon_locus	Lats2	ENSPEMG00000000178	Transcript	ENSPEMT00000000236.2	protein_coding	3_out_of_7	-
9:52998221-52998221	intergenic_locus	-	-	-	-	-	-	-
9:55543073-55543073	exon_locus	Rp1l1	ENSPEMG00000026501	Transcript	ENSPEMT00000037826.1	protein_coding	1_out_of_3	-
9:55866870-55866870	intron_locus	Msra	ENSPEMG00000022629	Transcript	ENSPEMT00000030958.2	protein_coding	-	1_out_of_5
9:55866870-55866870	intron_locus	Msra	ENSPEMG00000022629	Transcript	ENSPEMT00000030959.2	protein_coding	-	1_out_of_5
9:56917874-56917874	exon_locus	Zfp395	ENSPEMG00000011988	Transcript	ENSPEMT00000015493.2	protein_coding	8_out_of_11	-
9:58897393-58897393	intron_locus	Ebf2	ENSPEMG00000007776	Transcript	ENSPEMT00000009359.2	protein_coding	-	6_out_of_15
9:60792384-60792384	intron_locus	Slc25a37	ENSPEMG00000017275	Transcript	ENSPEMT00000023113.2	protein_coding	-	1_out_of_3
9:61362488-61362488	intron_locus	Pebp4	ENSPEMG00000001033	Transcript	ENSPEMT00000001431.2	protein_coding	-	5_out_of_6
9:61493403-61493403	intron_locus	Sorbs3	ENSPEMG00000019062	Transcript	ENSPEMT00000025772.2	protein_coding	-	18_out_of_20
9:61973533-61973533	downstream_gene_locus	Fgf17	ENSPEMG00000030845	Transcript	ENSPEMT00000035776.1	protein_coding	-	-

## Sheet: HighLand_DMS
Site	Location	Symbol	Gene	Feature_type	Feature	Biotype	Exon Number	Intron Number
1:5002484-5002484	downstream_gene_locus	Nlrp12	ENSPEMG00000002446	Transcript	ENSPEMT00000003154.2	protein_coding	-	-
1:17541973-17541973	intergenic_locus	-	-	-	-	-	-	-
1:17666383-17666383	downstream_gene_locus	Dact3	ENSPEMG00000016882	Transcript	ENSPEMT00000022534.2	protein_coding	-	-
1:20084958-20084958	exon_locus	Exoc3l2	ENSPEMG00000016910	Transcript	ENSPEMT00000022585.2	protein_coding	12_out_of_12	-
1:20084958-20084958	exon_locus	Exoc3l2	ENSPEMG00000016910	Transcript	ENSPEMT00000038676.1	protein_coding	5_out_of_6	-
1:20210659-20210659	exon_locus	Ppp1r13l	ENSPEMG00000007393	Transcript	ENSPEMT00000008879.2	protein_coding	4_out_of_12	-
1:20493452-20493452	downstream_gene_locus	Meiosin	ENSPEMG00000011376	Transcript	ENSPEMT00000014550.2	protein_coding	-	-
1:20493452-20493452	exon_locus	Six5	ENSPEMG00000014887	Transcript	ENSPEMT00000019632.2	protein_coding	4_out_of_4	-
1:20493452-20493452	downstream_gene_locus	Dmpk	ENSPEMG00000030626	Transcript	ENSPEMT00000033533.1	protein_coding	-	-
1:20493452-20493452	downstream_gene_locus	Dmpk	ENSPEMG00000030626	Transcript	ENSPEMT00000034389.1	protein_coding	-	-
1:20493452-20493452	downstream_gene_locus	Dmpk	ENSPEMG00000030626	Transcript	ENSPEMT00000035117.1	protein_coding	-	-
1:20493452-20493452	downstream_gene_locus	Dmpk	ENSPEMG00000030626	Transcript	ENSPEMT00000035666.1	protein_coding	-	-
1:20493452-20493452	downstream_gene_locus	Dmpk	ENSPEMG00000030626	Transcript	ENSPEMT00000040568.1	protein_coding	-	-
1:20557869-20557869	intron_locus	Sympk	ENSPEMG00000007564	Transcript	ENSPEMT00000009037.2	protein_coding	-	8_out_of_25
1:26782304-26782304	intron_locus	Shkbp1	ENSPEMG00000002707	Transcript	ENSPEMT00000003392.2	protein_coding	-	15_out_of_17
1:29924355-29924355	intron_locus	Med25	ENSPEMG00000009126	Transcript	ENSPEMT00000011184.2	protein_coding	-	17_out_of_18
1:29924355-29924355	downstream_gene_locus	Med25	ENSPEMG00000009126	Transcript	ENSPEMT00000011190.2	protein_coding	-	-
1:29924355-29924355	downstream_gene_locus	Med25	ENSPEMG00000009126	Transcript	ENSPEMT00000011197.2	protein_coding	-	-
1:30187930-30187930	exon_locus	Aldh16a1	ENSPEMG00000004925	Transcript	ENSPEMT00000006044.2	protein_coding	3_out_of_17	-
1:30230890-30230890	intron_locus	-	ENSPEMG00000005000	Transcript	ENSPEMT00000006158.2	pseudogene	-	20_out_of_22
1:30230890-30230890	downstream_gene_locus	Pth2	ENSPEMG00000026468	Transcript	ENSPEMT00000041825.1	protein_coding	-	-
1:36808838-36808838	intron_locus	Pepd	ENSPEMG00000021596	Transcript	ENSPEMT00000029439.2	protein_coding	-	6_out_of_14
1:36808849-36808849	intron_locus	Pepd	ENSPEMG00000021596	Transcript	ENSPEMT00000029439.2	protein_coding	-	6_out_of_14
1:37215968-37215968	intergenic_locus	-	-	-	-	-	-	-
1:39905168-39905168	downstream_gene_locus	Rasgrp4	ENSPEMG00000002336	Transcript	ENSPEMT00000003228.2	protein_coding	-	-
1:39905168-39905168	downstream_gene_locus	Rasgrp4	ENSPEMG00000002336	Transcript	ENSPEMT00000003242.2	protein_coding	-	-
1:39905168-39905168	downstream_gene_locus	Rasgrp4	ENSPEMG00000002336	Transcript	ENSPEMT00000003249.2	protein_coding	-	-
1:39905168-39905168	downstream_gene_locus	Rasgrp4	ENSPEMG00000002336	Transcript	ENSPEMT00000003293.2	protein_coding	-	-
1:39905168-39905168	downstream_gene_locus	Rasgrp4	ENSPEMG00000002336	Transcript	ENSPEMT00000003315.2	protein_coding	-	-
1:39905168-39905168	downstream_gene_locus	Fam98c	ENSPEMG00000018935	Transcript	ENSPEMT00000025582.2	protein_coding	-	-
1:41656752-41656752	intron_locus	Sergef	ENSPEMG00000008220	Transcript	ENSPEMT00000009930.2	protein_coding	-	10_out_of_11
1:41656752-41656752	intron_locus	Sergef	ENSPEMG00000008220	Transcript	ENSPEMT00000036078.1	protein_coding	-	10_out_of_10
1:58354835-58354835	intron_locus	Tm2d3	ENSPEMG00000009183	Transcript	ENSPEMT00000011285.2	protein_coding	-	3_out_of_5
1:72175758-72175758	intron_locus	Polg	ENSPEMG00000015138	Transcript	ENSPEMT00000019994.2	protein_coding	-	2_out_of_21
1:73056222-73056222	downstream_gene_locus	Sema4b	ENSPEMG00000004988	Transcript	ENSPEMT00000006161.2	protein_coding	-	-
1:73056222-73056222	downstream_gene_locus	Cib1	ENSPEMG00000014252	Transcript	ENSPEMT00000018732.2	protein_coding	-	-
1:73056222-73056222	downstream_gene_locus	Cib1	ENSPEMG00000014252	Transcript	ENSPEMT00000018735.2	protein_coding	-	-
1:75409671-75409671	intron_locus	Adamtsl3	ENSPEMG00000004470	Transcript	ENSPEMT00000005482.2	protein_coding	-	2_out_of_11
1:75409671-75409671	intron_locus	Adamtsl3	ENSPEMG00000004470	Transcript	ENSPEMT00000005500.2	protein_coding	-	7_out_of_29
1:118590810-118590810	downstream_gene_locus	Cfap119	ENSPEMG00000003060	Transcript	ENSPEMT00000003796.2	protein_coding	-	-
1:118590810-118590810	exon_locus	Phkg2	ENSPEMG00000025992	Transcript	ENSPEMT00000035142.1	protein_coding	8_out_of_9	-
1:121930926-121930926	intergenic_locus	-	-	-	-	-	-	-
1:128205776-128205776	intron_locus	Mgmt	ENSPEMG00000023565	Transcript	ENSPEMT00000032301.2	protein_coding	-	1_out_of_3
1:139544794-139544794	exon_locus	Atg2a	ENSPEMG00000013132	Transcript	ENSPEMT00000017221.2	protein_coding	4_out_of_40	-
1:140096003-140096003	exon_locus	Ccdc88b	ENSPEMG00000003930	Transcript	ENSPEMT00000004797.2	protein_coding	13_out_of_27	-
10:8491731-8491731	intergenic_locus	-	-	-	-	-	-	-
10:18214893-18214893	intron_locus	Cobl	ENSPEMG00000012700	Transcript	ENSPEMT00000016550.2	protein_coding	-	14_out_of_14
10:18214893-18214893	intron_locus	Cobl	ENSPEMG00000012700	Transcript	ENSPEMT00000021104.2	protein_coding	-	7_out_of_7
10:18214893-18214893	intron_locus	Cobl	ENSPEMG00000012700	Transcript	ENSPEMT00000035963.1	protein_coding	-	15_out_of_15
10:18214893-18214893	intron_locus	Cobl	ENSPEMG00000012700	Transcript	ENSPEMT00000040018.1	protein_coding	-	15_out_of_15
10:18214893-18214893	intron_locus	Cobl	ENSPEMG00000012700	Transcript	ENSPEMT00000042626.1	protein_coding	-	13_out_of_13
10:23293370-23293370	exon_locus	Ramp3	ENSPEMG00000017259	Transcript	ENSPEMT00000023084.2	protein_coding	3_out_of_3	-
10:30676181-30676181	intron_locus	Sorcs2	ENSPEMG00000016677	Transcript	ENSPEMT00000022288.2	protein_coding	-	2_out_of_26
10:30676181-30676181	intron_locus	Sorcs2	ENSPEMG00000016677	Transcript	ENSPEMT00000022305.2	protein_coding	-	2_out_of_3
10:30724164-30724164	intron_locus	Sorcs2	ENSPEMG00000016677	Transcript	ENSPEMT00000022288.2	protein_coding	-	2_out_of_26
10:30724164-30724164	intron_locus	Sorcs2	ENSPEMG00000016677	Transcript	ENSPEMT00000022305.2	protein_coding	-	2_out_of_3
10:30724164-30724164	downstream_gene_locus	Psapl1	ENSPEMG00000030506	Transcript	ENSPEMT00000036899.1	protein_coding	-	-
10:65798199-65798199	intergenic_locus	-	-	-	-	-	-	-
10:94089800-94089800	intron_locus	Aff1	ENSPEMG00000000785	Transcript	ENSPEMT00000001142.2	protein_coding	-	3_out_of_19
10:94089800-94089800	intron_locus	Aff1	ENSPEMG00000000785	Transcript	ENSPEMT00000001149.2	protein_coding	-	3_out_of_19
10:95335142-95335142	intergenic_locus	-	-	-	-	-	-	-
10:95335143-95335143	intergenic_locus	-	-	-	-	-	-	-
11:26527113-26527113	downstream_gene_locus	Mgat5	ENSPEMG00000011505	Transcript	ENSPEMT00000014743.2	protein_coding	-	-
11:34310353-34310353	exon_locus	Lmod1	ENSPEMG00000015971	Transcript	ENSPEMT00000021181.2	protein_coding	2_out_of_3	-
11:54451231-54451231	intron_locus	Axdnd1	ENSPEMG00000019977	Transcript	ENSPEMT00000027058.2	protein_coding	-	3_out_of_24
11:69012784-69012784	intergenic_locus	-	-	-	-	-	-	-
11:77898576-77898576	downstream_gene_locus	Stum	ENSPEMG00000000087	Transcript	ENSPEMT00000000115.2	protein_coding	-	-
11:77898576-77898576	downstream_gene_locus	Stum	ENSPEMG00000000087	Transcript	ENSPEMT00000037248.1	protein_coding	-	-
11:78509772-78509772	upstream_gene_locus	-	ENSPEMG00000025705	Transcript	ENSPEMT00000019594.2	protein_coding	-	-
11:79591962-79591962	intergenic_locus	-	-	-	-	-	-	-
11:90614263-90614263	intergenic_locus	-	-	-	-	-	-	-
12:24158189-24158189	upstream_gene_locus	U1	ENSPEMG00000002737	Transcript	ENSPEMT00000003432.2	snRNA	-	-
12:24158189-24158189	intron_locus	Gpr156	ENSPEMG00000010041	Transcript	ENSPEMT00000012542.2	protein_coding	-	4_out_of_8
12:74972193-74972193	intron_locus	Urb1	ENSPEMG00000021205	Transcript	ENSPEMT00000028866.2	protein_coding	-	24_out_of_39
12:74972195-74972195	intron_locus	Urb1	ENSPEMG00000021205	Transcript	ENSPEMT00000028866.2	protein_coding	-	24_out_of_39
12:74972244-74972244	intron_locus	Urb1	ENSPEMG00000021205	Transcript	ENSPEMT00000028866.2	protein_coding	-	24_out_of_39
12:74972249-74972249	intron_locus	Urb1	ENSPEMG00000021205	Transcript	ENSPEMT00000028866.2	protein_coding	-	24_out_of_39
12:74972259-74972259	intron_locus	Urb1	ENSPEMG00000021205	Transcript	ENSPEMT00000028866.2	protein_coding	-	24_out_of_39
12:78310737-78310737	intron_locus	Dop1b	ENSPEMG00000007073	Transcript	ENSPEMT00000008555.2	protein_coding	-	4_out_of_35
13:7673480-7673480	exon_locus	Nmur1	ENSPEMG00000024123	Transcript	ENSPEMT00000033058.2	protein_coding	2_out_of_3	-
13:12977815-12977815	intron_locus	Traf3ip1	ENSPEMG00000023468	Transcript	ENSPEMT00000032166.2	protein_coding	-	1_out_of_14
13:12977815-12977815	intron_locus	Traf3ip1	ENSPEMG00000023468	Transcript	ENSPEMT00000032167.2	protein_coding	-	1_out_of_15
13:37228070-37228070	downstream_gene_locus	Prkag3	ENSPEMG00000015508	Transcript	ENSPEMT00000020550.2	protein_coding	-	-
13:37228070-37228070	exon_locus	Cyp27a1	ENSPEMG00000016775	Transcript	ENSPEMT00000022387.2	protein_coding	7_out_of_9	-
13:37385825-37385825	exon_locus	Zfp142	ENSPEMG00000000784	Transcript	ENSPEMT00000001121.2	protein_coding	6_out_of_8	-
13:37385825-37385825	exon_locus	Zfp142	ENSPEMG00000000784	Transcript	ENSPEMT00000001130.2	protein_coding	5_out_of_7	-
13:47425575-47425575	intergenic_locus	-	-	-	-	-	-	-
13:47425576-47425576	intergenic_locus	-	-	-	-	-	-	-
14:53574480-53574480	exon_locus	Papln	ENSPEMG00000000670	Transcript	ENSPEMT00000000972.2	protein_coding	1_out_of_27	-
14:53574480-53574480	exon_locus	Papln	ENSPEMG00000000670	Transcript	ENSPEMT00000000982.2	protein_coding	1_out_of_26	-
14:71191326-71191326	exon_locus	Lgmn	ENSPEMG00000017356	Transcript	ENSPEMT00000023239.2	protein_coding	2_out_of_13	-
14:78266986-78266986	intron_locus	Wdr25	ENSPEMG00000001827	Transcript	ENSPEMT00000002364.2	protein_coding	-	3_out_of_5
14:78976483-78976483	intergenic_locus	-	-	-	-	-	-	-
14:80840600-80840600	downstream_gene_locus	Xrcc3	ENSPEMG00000012323	Transcript	ENSPEMT00000015986.2	protein_coding	-	-
14:80840600-80840600	intron_locus	Klc1	ENSPEMG00000015453	Transcript	ENSPEMT00000020449.2	protein_coding	-	13_out_of_14
14:81253928-81253928	exon_locus	Kif26a	ENSPEMG00000007760	Transcript	ENSPEMT00000009322.2	protein_coding	12_out_of_16	-
15:46574096-46574096	intergenic_locus	-	-	-	-	-	-	-
16:27933753-27933753	intergenic_locus	-	-	-	-	-	-	-
16:60359759-60359759	intergenic_locus	-	-	-	-	-	-	-
17:1831038-1831038	intron_locus	Colgalt1	ENSPEMG00000010115	Transcript	ENSPEMT00000012674.2	protein_coding	-	4_out_of_12
17:2885554-2885554	intron_locus	Slc35e1	ENSPEMG00000027717	Transcript	ENSPEMT00000036109.1	protein_coding	-	5_out_of_6
17:60013516-60013516	intergenic_locus	-	-	-	-	-	-	-
18:6040652-6040652	intron_locus	Gnptab	ENSPEMG00000020834	Transcript	ENSPEMT00000028325.2	protein_coding	-	5_out_of_20
19:50487205-50487205	downstream_gene_locus	U6	ENSPEMG00000001615	Transcript	ENSPEMT00000002109.2	snRNA	-	-
19:50487205-50487205	intron_locus	Hmgxb3	ENSPEMG00000009704	Transcript	ENSPEMT00000012061.2	protein_coding	-	17_out_of_19
19:65232141-65232141	intron_locus	Ctif	ENSPEMG00000022746	Transcript	ENSPEMT00000031140.2	protein_coding	-	10_out_of_12
20:44371437-44371437	exon_locus	Sstr3	ENSPEMG00000029274	Transcript	ENSPEMT00000033691.1	protein_coding	1_out_of_1	-
20:65342865-65342865	intergenic_locus	-	-	-	-	-	-	-
20:67746889-67746889	upstream_gene_locus	Atg101	ENSPEMG00000018832	Transcript	ENSPEMT00000025416.2	protein_coding	-	-
21:4431333-4431333	intergenic_locus	-	-	-	-	-	-	-
21:8831213-8831213	intron_locus	Ndufv3	ENSPEMG00000022595	Transcript	ENSPEMT00000030899.2	protein_coding	-	2_out_of_2
21:8831213-8831213	exon_locus	Ndufv3	ENSPEMG00000022595	Transcript	ENSPEMT00000030900.2	protein_coding	4_out_of_6	-
21:9043501-9043501	intergenic_locus	-	-	-	-	-	-	-
21:9981665-9981665	intergenic_locus	-	-	-	-	-	-	-
21:13096926-13096926	intron_locus	Rab36	ENSPEMG00000023681	Transcript	ENSPEMT00000032460.2	protein_coding	-	8_out_of_9
21:26929695-26929695	intron_locus	Cdh23	ENSPEMG00000001083	Transcript	ENSPEMT00000002235.2	protein_coding	-	2_out_of_68
21:26929695-26929695	intron_locus	Cdh23	ENSPEMG00000001083	Transcript	ENSPEMT00000002262.2	protein_coding	-	2_out_of_70
21:26929695-26929695	intron_locus	Cdh23	ENSPEMG00000001083	Transcript	ENSPEMT00000002276.2	protein_coding	-	2_out_of_66
21:26929695-26929695	intron_locus	Cdh23	ENSPEMG00000001083	Transcript	ENSPEMT00000039602.1	protein_coding	-	2_out_of_67
21:60058746-60058746	exon_locus	Aars2	ENSPEMG00000022933	Transcript	ENSPEMT00000031416.2	protein_coding	18_out_of_22	-
22:1910591-1910591	downstream_gene_locus	Atcay	ENSPEMG00000021027	Transcript	ENSPEMT00000028598.2	protein_coding	-	-
22:1910591-1910591	upstream_gene_locus	Nmrk2	ENSPEMG00000021630	Transcript	ENSPEMT00000029488.2	protein_coding	-	-
22:2039522-2039522	intron_locus	Cactin	ENSPEMG00000021732	Transcript	ENSPEMT00000029636.2	protein_coding	-	1_out_of_9
22:3228796-3228796	downstream_gene_locus	Sema6b	ENSPEMG00000011380	Transcript	ENSPEMT00000014579.2	protein_coding	-	-
22:3228796-3228796	upstream_gene_locus	Lrg1	ENSPEMG00000014365	Transcript	ENSPEMT00000018882.2	protein_coding	-	-
22:47359037-47359037	intergenic_locus	-	-	-	-	-	-	-
22:48328145-48328145	intron_locus	Iah1	ENSPEMG00000016641	Transcript	ENSPEMT00000022190.2	protein_coding	-	4_out_of_5
22:48328145-48328145	downstream_gene_locus	Iah1	ENSPEMG00000016641	Transcript	ENSPEMT00000041241.1	protein_coding	-	-
22:48411256-48411256	intron_locus	Asap2	ENSPEMG00000016930	Transcript	ENSPEMT00000022668.2	protein_coding	-	17_out_of_27
22:48411256-48411256	intron_locus	Asap2	ENSPEMG00000016930	Transcript	ENSPEMT00000022692.2	protein_coding	-	17_out_of_28
22:48411256-48411256	intron_locus	Asap2	ENSPEMG00000016930	Transcript	ENSPEMT00000022695.2	protein_coding	-	16_out_of_26
22:48411256-48411256	intron_locus	Asap2	ENSPEMG00000016930	Transcript	ENSPEMT00000022698.2	protein_coding	-	12_out_of_22
22:49172788-49172788	intergenic_locus	-	-	-	-	-	-	-
23:739839-739839	exon_locus	Ep400	ENSPEMG00000011820	Transcript	ENSPEMT00000015318.2	protein_coding	47_out_of_52	-
23:739839-739839	exon_locus	Ep400	ENSPEMG00000011820	Transcript	ENSPEMT00000015329.2	protein_coding	47_out_of_52	-
23:739839-739839	exon_locus	Ep400	ENSPEMG00000011820	Transcript	ENSPEMT00000040415.1	protein_coding	46_out_of_51	-
23:4038715-4038715	intergenic_locus	-	-	-	-	-	-	-
23:4670743-4670743	intron_locus	Kctd10	ENSPEMG00000012159	Transcript	ENSPEMT00000015744.2	protein_coding	-	1_out_of_6
23:4956565-4956565	intron_locus	Trpv4	ENSPEMG00000010457	Transcript	ENSPEMT00000013224.2	protein_coding	-	2_out_of_14
23:4956565-4956565	intron_locus	Trpv4	ENSPEMG00000010457	Transcript	ENSPEMT00000013228.2	protein_coding	-	2_out_of_13
23:4956565-4956565	intron_locus	Trpv4	ENSPEMG00000010457	Transcript	ENSPEMT00000013229.2	protein_coding	-	2_out_of_13
23:8880579-8880579	intron_locus	Ksr2	ENSPEMG00000010439	Transcript	ENSPEMT00000013175.2	protein_coding	-	15_out_of_20
23:11781729-11781729	intergenic_locus	-	-	-	-	-	-	-
23:15697206-15697206	downstream_gene_locus	-	ENSPEMG00000029445	Transcript	ENSPEMT00000035909.1	protein_coding	-	-
23:15697206-15697206	exon_locus	Mtrfr	ENSPEMG00000030785	Transcript	ENSPEMT00000038715.1	protein_coding	1_out_of_2	-
23:20517372-20517372	intergenic_locus	-	-	-	-	-	-	-
3:60374638-60374638	upstream_gene_locus	Y_RNA	ENSPEMG00000027960	Transcript	ENSPEMT00000039720.1	misc_RNA	-	-
3:66955480-66955480	intergenic_locus	-	-	-	-	-	-	-
3:72773443-72773443	downstream_gene_locus	5S_rRNA	ENSPEMG00000004743	Transcript	ENSPEMT00000005723.2	rRNA	-	-
3:72773443-72773443	intron_locus	Chn2	ENSPEMG00000021269	Transcript	ENSPEMT00000028960.2	protein_coding	-	7_out_of_12
3:72773443-72773443	intron_locus	Chn2	ENSPEMG00000021269	Transcript	ENSPEMT00000028962.2	protein_coding	-	2_out_of_7
3:72773443-72773443	intron_locus	Chn2	ENSPEMG00000021269	Transcript	ENSPEMT00000028963.2	protein_coding	-	1_out_of_5
3:72773443-72773443	intron_locus	Chn2	ENSPEMG00000021269	Transcript	ENSPEMT00000028964.2	protein_coding	-	1_out_of_5
3:72773443-72773443	intron_locus	Chn2	ENSPEMG00000021269	Transcript	ENSPEMT00000028965.2	protein_coding	-	1_out_of_4
3:72773443-72773443	intron_locus	Chn2	ENSPEMG00000021269	Transcript	ENSPEMT00000028966.2	protein_coding	-	1_out_of_4
3:84422859-84422859	intergenic_locus	-	-	-	-	-	-	-
3:85418088-85418088	intergenic_locus	-	-	-	-	-	-	-
3:87948023-87948023	exon_locus	Dnah6	ENSPEMG00000023939	Transcript	ENSPEMT00000032815.2	protein_coding	28_out_of_75	-
3:87948023-87948023	exon_locus	Dnah6	ENSPEMG00000023939	Transcript	ENSPEMT00000032816.2	protein_coding	27_out_of_74	-
3:97642747-97642747	downstream_gene_locus	Bola3	ENSPEMG00000016167	Transcript	ENSPEMT00000021490.2	protein_coding	-	-
3:97642747-97642747	downstream_gene_locus	Bola3	ENSPEMG00000016167	Transcript	ENSPEMT00000037520.1	protein_coding	-	-
3:97653432-97653432	exon_locus	Tet3	ENSPEMG00000026225	Transcript	ENSPEMT00000035404.1	protein_coding	11_out_of_11	-
3:105425015-105425015	intron_locus	Nup210	ENSPEMG00000018996	Transcript	ENSPEMT00000025677.2	protein_coding	-	1_out_of_39
4:67066752-67066752	intergenic_locus	-	-	-	-	-	-	-
5:26274137-26274137	intergenic_locus	-	-	-	-	-	-	-
5:34277582-34277582	upstream_gene_locus	Lcat	ENSPEMG00000007513	Transcript	ENSPEMT00000008972.2	protein_coding	-	-
5:34277582-34277582	intron_locus	Slc12a4	ENSPEMG00000018749	Transcript	ENSPEMT00000025315.2	protein_coding	-	17_out_of_23
5:34526099-34526099	exon_locus	Pla2g15	ENSPEMG00000028612	Transcript	ENSPEMT00000041068.1	protein_coding	6_out_of_6	-
5:37293921-37293921	intron_locus	Zfhx3	ENSPEMG00000010630	Transcript	ENSPEMT00000013473.2	protein_coding	-	3_out_of_8
5:95702533-95702533	intron_locus	Vps41	ENSPEMG00000022150	Transcript	ENSPEMT00000030248.2	protein_coding	-	22_out_of_28
5:122736049-122736049	intergenic_locus	-	-	-	-	-	-	-
5:131377846-131377846	upstream_gene_locus	Macroh2a1	ENSPEMG00000009591	Transcript	ENSPEMT00000011846.2	protein_coding	-	-
5:131377846-131377846	upstream_gene_locus	Macroh2a1	ENSPEMG00000009591	Transcript	ENSPEMT00000011850.2	protein_coding	-	-
5:131939649-131939649	intergenic_locus	-	-	-	-	-	-	-
6:34554358-34554358	intergenic_locus	-	-	-	-	-	-	-
6:38932591-38932591	intron_locus	Clrn1	ENSPEMG00000017738	Transcript	ENSPEMT00000023792.2	protein_coding	-	1_out_of_2
6:38932591-38932591	intron_locus	Clrn1	ENSPEMG00000017738	Transcript	ENSPEMT00000023795.2	protein_coding	-	1_out_of_1
6:45903048-45903048	intron_locus	-	ENSPEMG00000010988	Transcript	ENSPEMT00000013969.2	protein_coding	-	3_out_of_7
6:45903048-45903048	intron_locus	-	ENSPEMG00000010988	Transcript	ENSPEMT00000039753.1	protein_coding	-	2_out_of_7
6:45903048-45903048	intron_locus	-	ENSPEMG00000010988	Transcript	ENSPEMT00000040817.1	protein_coding	-	2_out_of_7
6:45903048-45903048	intron_locus	-	ENSPEMG00000010988	Transcript	ENSPEMT00000041910.1	protein_coding	-	3_out_of_8
6:111061711-111061711	intron_locus	Bank1	ENSPEMG00000021709	Transcript	ENSPEMT00000029601.2	protein_coding	-	5_out_of_16
6:111061711-111061711	intron_locus	Bank1	ENSPEMG00000021709	Transcript	ENSPEMT00000029602.2	protein_coding	-	4_out_of_15
7:37037630-37037630	intron_locus	Tbcel	ENSPEMG00000019830	Transcript	ENSPEMT00000026848.2	protein_coding	-	3_out_of_7
7:45328588-45328588	intergenic_locus	-	-	-	-	-	-	-
7:91672811-91672811	exon_locus	Pxylp1	ENSPEMG00000027594	Transcript	ENSPEMT00000034091.1	protein_coding	5_out_of_5	-
7:102771768-102771768	intron_locus	Cacna2d2	ENSPEMG00000009867	Transcript	ENSPEMT00000012388.2	protein_coding	-	3_out_of_38
7:102771768-102771768	intron_locus	Cacna2d2	ENSPEMG00000009867	Transcript	ENSPEMT00000012393.2	protein_coding	-	3_out_of_37
7:102908078-102908078	exon_locus	Sema3b	ENSPEMG00000013855	Transcript	ENSPEMT00000018155.2	protein_coding	7_out_of_17	-
7:102908078-102908078	upstream_gene_locus	Lsmem2	ENSPEMG00000026994	Transcript	ENSPEMT00000040338.1	protein_coding	-	-
7:103306313-103306313	exon_locus	Camkv	ENSPEMG00000018374	Transcript	ENSPEMT00000024744.2	protein_coding	2_out_of_10	-
7:103306313-103306313	exon_locus	Camkv	ENSPEMG00000018374	Transcript	ENSPEMT00000024746.2	protein_coding	2_out_of_9	-
7:105622570-105622570	upstream_gene_locus	Prss42	ENSPEMG00000016065	Transcript	ENSPEMT00000021321.2	protein_coding	-	-
7:118785353-118785353	exon_locus	Vill	ENSPEMG00000009129	Transcript	ENSPEMT00000011247.2	protein_coding	3_out_of_19	-
7:118805030-118805030	intron_locus	Ctdspl	ENSPEMG00000020111	Transcript	ENSPEMT00000027262.2	protein_coding	-	7_out_of_7
7:118805030-118805030	intron_locus	Ctdspl	ENSPEMG00000020111	Transcript	ENSPEMT00000027263.2	protein_coding	-	6_out_of_6
8:14817819-14817819	intergenic_locus	-	-	-	-	-	-	-
8:42825571-42825571	exon_locus	Iba57	ENSPEMG00000029448	Transcript	ENSPEMT00000034753.1	protein_coding	3_out_of_3	-
8:44633624-44633624	intron_locus	Natd1	ENSPEMG00000025274	Transcript	ENSPEMT00000038933.1	protein_coding	-	1_out_of_2
8:53797109-53797109	upstream_gene_locus	Senp3	ENSPEMG00000019189	Transcript	ENSPEMT00000025948.2	protein_coding	-	-
8:53797109-53797109	intron_locus	Tnfsf13	ENSPEMG00000019217	Transcript	ENSPEMT00000025996.2	protein_coding	-	4_out_of_4
8:53797109-53797109	downstream_gene_locus	Tnfsf12	ENSPEMG00000024526	Transcript	ENSPEMT00000025997.2	protein_coding	-	-
8:53797109-53797109	intron_locus	Tnfsf13	ENSPEMG00000019217	Transcript	ENSPEMT00000025998.2	protein_coding	-	5_out_of_5
8:53797109-53797109	intron_locus	Tnfsf13	ENSPEMG00000019217	Transcript	ENSPEMT00000035940.1	protein_coding	-	5_out_of_5
8:60576924-60576924	intron_locus	Ywhae	ENSPEMG00000006827	Transcript	ENSPEMT00000008140.2	protein_coding	-	2_out_of_5
8:60576924-60576924	upstream_gene_locus	U6	ENSPEMG00000027635	Transcript	ENSPEMT00000034507.1	snRNA	-	-
8:64687695-64687695	intron_locus	Rab11fip4	ENSPEMG00000017840	Transcript	ENSPEMT00000023946.2	protein_coding	-	4_out_of_15
8:67955864-67955864	exon_locus	Fndc8	ENSPEMG00000012327	Transcript	ENSPEMT00000015979.2	protein_coding	1_out_of_4	-
8:67955864-67955864	upstream_gene_locus	Rad51d	ENSPEMG00000022893	Transcript	ENSPEMT00000031360.2	protein_coding	-	-
8:67955864-67955864	upstream_gene_locus	Rad51d	ENSPEMG00000022893	Transcript	ENSPEMT00000031361.2	protein_coding	-	-
8:67955864-67955864	upstream_gene_locus	Rad51d	ENSPEMG00000022893	Transcript	ENSPEMT00000031362.2	protein_coding	-	-
8:73571403-73571403	intergenic_locus	-	-	-	-	-	-	-
8:73902025-73902025	intron_locus	Msi2	ENSPEMG00000021793	Transcript	ENSPEMT00000029717.2	protein_coding	-	5_out_of_12
8:74099712-74099712	intron_locus	Akap1	ENSPEMG00000023415	Transcript	ENSPEMT00000032092.2	protein_coding	-	8_out_of_9
8:79691551-79691551	intron_locus	Abcc3	ENSPEMG00000021277	Transcript	ENSPEMT00000028979.2	protein_coding	-	1_out_of_32
8:80167834-80167834	downstream_gene_locus	Y_RNA	ENSPEMG00000006937	Transcript	ENSPEMT00000008270.2	misc_RNA	-	-
8:80167834-80167834	downstream_gene_locus	Sgca	ENSPEMG00000021738	Transcript	ENSPEMT00000029644.2	protein_coding	-	-
8:80214202-80214202	downstream_gene_locus	Ppp1r9b	ENSPEMG00000020691	Transcript	ENSPEMT00000028111.2	protein_coding	-	-
8:80567336-80567336	intron_locus	Fam117a	ENSPEMG00000020788	Transcript	ENSPEMT00000028260.2	protein_coding	-	1_out_of_7
8:80725136-80725136	exon_locus	Nxph3	ENSPEMG00000027912	Transcript	ENSPEMT00000039722.1	protein_coding	2_out_of_2	-
8:80792375-80792375	intron_locus	Ngfr	ENSPEMG00000020336	Transcript	ENSPEMT00000027602.2	protein_coding	-	2_out_of_5
8:82957840-82957840	downstream_gene_locus	Epop	ENSPEMG00000026437	Transcript	ENSPEMT00000034393.1	protein_coding	-	-
8:84172017-84172017	exon_locus	Rapgefl1	ENSPEMG00000014146	Transcript	ENSPEMT00000018573.2	protein_coding	8_out_of_15	-
8:84213635-84213635	exon_locus	Wipf2	ENSPEMG00000030397	Transcript	ENSPEMT00000040251.1	protein_coding	4_out_of_7	-
8:87875594-87875594	upstream_gene_locus	Rundc3a	ENSPEMG00000017416	Transcript	ENSPEMT00000023328.2	protein_coding	-	-
8:87875594-87875594	upstream_gene_locus	Rundc3a	ENSPEMG00000017416	Transcript	ENSPEMT00000023332.2	protein_coding	-	-
8:87957372-87957372	intron_locus	Itga2b	ENSPEMG00000000114	Transcript	ENSPEMT00000000159.2	protein_coding	-	12_out_of_30
9:2512227-2512227	intron_locus	-	ENSPEMG00000007590	Transcript	ENSPEMT00000009081.2	pseudogene	-	13_out_of_18
9:28247454-28247454	intron_locus	Il17rb	ENSPEMG00000010155	Transcript	ENSPEMT00000012737.2	protein_coding	-	8_out_of_10

## Sheet: Wild_DMS
Site	Location	Symbol	Gene	Feature_type	Feature	Biotype	Exon Number	Intron Number
1:5280027-5280027	intergenic_locus	-	-	-	-	-	-	-
1:8908201-8908201	intergenic_locus	-	-	-	-	-	-	-
1:9238726-9238726	upstream_gene_locus	-	ENSPEMG00000007241	Transcript	ENSPEMT00000008659.2	protein_coding	-	-
1:13435172-13435172	intergenic_locus	-	-	-	-	-	-	-
1:13435252-13435252	intergenic_locus	-	-	-	-	-	-	-
1:13435267-13435267	intergenic_locus	-	-	-	-	-	-	-
1:13742518-13742518	exon_locus	Crx	ENSPEMG00000029855	Transcript	ENSPEMT00000039896.1	protein_coding	2_out_of_3	-
1:15251163-15251163	upstream_gene_locus	-	ENSPEMG00000026307	Transcript	ENSPEMT00000016513.2	protein_coding	-	-
1:15990884-15990884	intergenic_locus	-	-	-	-	-	-	-
1:16760610-16760610	intron_locus	Epn1	ENSPEMG00000022960	Transcript	ENSPEMT00000031450.2	protein_coding	-	5_out_of_9
1:16769557-16769557	intron_locus	Epn1	ENSPEMG00000022960	Transcript	ENSPEMT00000031450.2	protein_coding	-	1_out_of_9
1:16796481-16796481	intron_locus	Ccdc106	ENSPEMG00000010589	Transcript	ENSPEMT00000013392.2	protein_coding	-	3_out_of_4
1:16823340-16823340	downstream_gene_locus	Zfp865	ENSPEMG00000007237	Transcript	ENSPEMT00000008634.2	protein_coding	-	-
1:16823340-16823340	downstream_gene_locus	-	ENSPEMG00000029620	Transcript	ENSPEMT00000034176.1	pseudogene	-	-
1:16823340-16823340	exon_locus	Zfp784	ENSPEMG00000028987	Transcript	ENSPEMT00000039774.1	protein_coding	2_out_of_2	-
1:16828466-16828466	exon_locus	Zfp865	ENSPEMG00000007237	Transcript	ENSPEMT00000008634.2	protein_coding	1_out_of_1	-
1:16828466-16828466	upstream_gene_locus	-	ENSPEMG00000029620	Transcript	ENSPEMT00000034176.1	pseudogene	-	-
1:16828466-16828466	downstream_gene_locus	Zfp784	ENSPEMG00000028987	Transcript	ENSPEMT00000039774.1	protein_coding	-	-
1:16863699-16863699	exon_locus	Zfp579	ENSPEMG00000023581	Transcript	ENSPEMT00000032322.2	protein_coding	1_out_of_1	-
1:16922440-16922440	downstream_gene_locus	Sbk2	ENSPEMG00000023715	Transcript	ENSPEMT00000032507.2	protein_coding	-	-
1:16922440-16922440	exon_locus	Ssc5d	ENSPEMG00000024246	Transcript	ENSPEMT00000033245.2	protein_coding	10_out_of_15	-
1:16986532-16986532	intergenic_locus	-	-	-	-	-	-	-
1:17019303-17019303	intergenic_locus	-	-	-	-	-	-	-
1:17065400-17065400	upstream_gene_locus	Rpl28	ENSPEMG00000011755	Transcript	ENSPEMT00000015127.2	protein_coding	-	-
1:17065400-17065400	downstream_gene_locus	Tmem190	ENSPEMG00000017246	Transcript	ENSPEMT00000023074.2	protein_coding	-	-
1:17148403-17148403	exon_locus	Brsk1	ENSPEMG00000013836	Transcript	ENSPEMT00000018187.2	protein_coding	13_out_of_17	-
1:17148403-17148403	exon_locus	Brsk1	ENSPEMG00000013836	Transcript	ENSPEMT00000018196.2	protein_coding	14_out_of_18	-
1:17320294-17320294	intergenic_locus	-	-	-	-	-	-	-
1:17542024-17542024	intergenic_locus	-	-	-	-	-	-	-
1:17632478-17632478	intron_locus	Calm3	ENSPEMG00000027101	Transcript	ENSPEMT00000040021.1	protein_coding	-	1_out_of_5
1:17749994-17749994	downstream_gene_locus	Slc1a5	ENSPEMG00000013763	Transcript	ENSPEMT00000018047.2	protein_coding	-	-
1:18348878-18348878	exon_locus	Dhx34	ENSPEMG00000017613	Transcript	ENSPEMT00000023647.2	protein_coding	1_out_of_16	-
1:18410927-18410927	exon_locus	Slc8a2	ENSPEMG00000002691	Transcript	ENSPEMT00000003449.2	protein_coding	9_out_of_9	-
1:18410927-18410927	exon_locus	Slc8a2	ENSPEMG00000002691	Transcript	ENSPEMT00000003460.2	protein_coding	8_out_of_8	-
1:18996282-18996282	upstream_gene_locus	Pinlyp	ENSPEMG00000011116	Transcript	ENSPEMT00000014160.2	protein_coding	-	-
1:18996282-18996282	exon_locus	Xrcc1	ENSPEMG00000015072	Transcript	ENSPEMT00000019928.2	protein_coding	2_out_of_17	-
1:19152917-19152917	exon_locus	Smg9	ENSPEMG00000023431	Transcript	ENSPEMT00000032115.2	protein_coding	3_out_of_13	-
1:19712660-19712660	downstream_gene_locus	Ceacam16	ENSPEMG00000009082	Transcript	ENSPEMT00000011132.2	protein_coding	-	-
1:19712660-19712660	upstream_gene_locus	-	ENSPEMG00000009469	Transcript	ENSPEMT00000011689.2	pseudogene	-	-
1:19807567-19807567	intron_locus	Bcam	ENSPEMG00000014232	Transcript	ENSPEMT00000018716.2	protein_coding	-	2_out_of_14
1:20182817-20182817	downstream_gene_locus	Ercc2	ENSPEMG00000008225	Transcript	ENSPEMT00000010042.2	protein_coding	-	-
1:20182817-20182817	downstream_gene_locus	Ercc2	ENSPEMG00000008225	Transcript	ENSPEMT00000010053.2	protein_coding	-	-
1:20182817-20182817	intron_locus	Klc3	ENSPEMG00000014005	Transcript	ENSPEMT00000018396.2	protein_coding	-	6_out_of_11
1:20253389-20253389	intergenic_locus	-	-	-	-	-	-	-
1:20337347-20337347	downstream_gene_locus	U1	ENSPEMG00000002587	Transcript	ENSPEMT00000003267.2	snRNA	-	-
1:20337347-20337347	downstream_gene_locus	Opa3	ENSPEMG00000024608	Transcript	ENSPEMT00000042206.1	protein_coding	-	-
1:20492514-20492514	downstream_gene_locus	Meiosin	ENSPEMG00000011376	Transcript	ENSPEMT00000014550.2	protein_coding	-	-
1:20492514-20492514	downstream_gene_locus	Six5	ENSPEMG00000014887	Transcript	ENSPEMT00000019632.2	protein_coding	-	-
1:20541779-20541779	downstream_gene_locus	Sympk	ENSPEMG00000007564	Transcript	ENSPEMT00000009037.2	protein_coding	-	-
1:20541779-20541779	upstream_gene_locus	Rsph6a	ENSPEMG00000009606	Transcript	ENSPEMT00000011879.2	protein_coding	-	-
1:20541779-20541779	upstream_gene_locus	Rsph6a	ENSPEMG00000009606	Transcript	ENSPEMT00000040533.1	protein_coding	-	-
1:20542349-20542349	exon_locus	Sympk	ENSPEMG00000007564	Transcript	ENSPEMT00000009037.2	protein_coding	25_out_of_26	-
1:20542349-20542349	upstream_gene_locus	Rsph6a	ENSPEMG00000009606	Transcript	ENSPEMT00000011879.2	protein_coding	-	-
1:20542349-20542349	upstream_gene_locus	Rsph6a	ENSPEMG00000009606	Transcript	ENSPEMT00000040533.1	protein_coding	-	-
1:20557805-20557805	intron_locus	Sympk	ENSPEMG00000007564	Transcript	ENSPEMT00000009037.2	protein_coding	-	8_out_of_25
1:20610292-20610292	upstream_gene_locus	Mypop	ENSPEMG00000012458	Transcript	ENSPEMT00000016180.2	protein_coding	-	-
1:20610292-20610292	exon_locus	Nanos2	ENSPEMG00000014999	Transcript	ENSPEMT00000019783.2	protein_coding	1_out_of_1	-
1:21689906-21689906	intergenic_locus	-	-	-	-	-	-	-
1:21689931-21689931	intergenic_locus	-	-	-	-	-	-	-
1:21689941-21689941	intergenic_locus	-	-	-	-	-	-	-
1:23148485-23148485	exon_locus	Zswim9	ENSPEMG00000013130	Transcript	ENSPEMT00000017171.2	protein_coding	2_out_of_3	-
1:23356597-23356597	exon_locus	Zfp446	ENSPEMG00000018419	Transcript	ENSPEMT00000024814.2	protein_coding	4_out_of_4	-
1:23368195-23368195	exon_locus	Zfp324	ENSPEMG00000019095	Transcript	ENSPEMT00000025810.2	protein_coding	4_out_of_5	-
1:23368195-23368195	downstream_gene_locus	Zfp324	ENSPEMG00000019095	Transcript	ENSPEMT00000036609.1	protein_coding	-	-
1:25219817-25219817	intergenic_locus	-	-	-	-	-	-	-
1:26578805-26578805	downstream_gene_locus	Cyp2f2	ENSPEMG00000015661	Transcript	ENSPEMT00000020748.2	protein_coding	-	-
1:26578805-26578805	exon_locus	-	ENSPEMG00000025530	Transcript	ENSPEMT00000039842.1	protein_coding	3_out_of_3	-
1:26772597-26772597	intron_locus	Ltbp4	ENSPEMG00000008330	Transcript	ENSPEMT00000010157.2	protein_coding	-	3_out_of_32
1:26772597-26772597	upstream_gene_locus	Ltbp4	ENSPEMG00000008330	Transcript	ENSPEMT00000040743.1	protein_coding	-	-
1:26772597-26772597	intron_locus	Ltbp4	ENSPEMG00000008330	Transcript	ENSPEMT00000041107.1	protein_coding	-	2_out_of_32
1:26971735-26971735	downstream_gene_locus	Hipk4	ENSPEMG00000009204	Transcript	ENSPEMT00000011309.2	protein_coding	-	-
1:26971735-26971735	intron_locus	Pld3	ENSPEMG00000018067	Transcript	ENSPEMT00000024287.2	protein_coding	-	7_out_of_10
1:27158334-27158334	intergenic_locus	-	-	-	-	-	-	-
1:27549210-27549210	intergenic_locus	-	-	-	-	-	-	-
1:29290557-29290557	downstream_gene_locus	Gm26247	ENSPEMG00000002642	Transcript	ENSPEMT00000003324.2	snoRNA	-	-
1:29290557-29290557	downstream_gene_locus	-	ENSPEMG00000029954	Transcript	ENSPEMT00000003333.2	snoRNA	-	-
1:29290557-29290557	downstream_gene_locus	Snord88a	ENSPEMG00000031185	Transcript	ENSPEMT00000003344.2	snoRNA	-	-
1:29290557-29290557	downstream_gene_locus	Gm23991	ENSPEMG00000002673	Transcript	ENSPEMT00000003359.2	snoRNA	-	-
1:29290557-29290557	downstream_gene_locus	Acp4	ENSPEMG00000008909	Transcript	ENSPEMT00000010908.2	protein_coding	-	-
1:29290557-29290557	downstream_gene_locus	2410002F23Rik	ENSPEMG00000027581	Transcript	ENSPEMT00000040325.1	protein_coding	-	-
1:29290557-29290557	downstream_gene_locus	Acp4	ENSPEMG00000008909	Transcript	ENSPEMT00000042584.1	protein_coding	-	-
1:29496760-29496760	upstream_gene_locus	Josd2	ENSPEMG00000005419	Transcript	ENSPEMT00000006490.2	protein_coding	-	-
1:29496760-29496760	upstream_gene_locus	Josd2	ENSPEMG00000005419	Transcript	ENSPEMT00000006498.2	protein_coding	-	-
1:29496760-29496760	upstream_gene_locus	Josd2	ENSPEMG00000005419	Transcript	ENSPEMT00000006514.2	protein_coding	-	-
1:29496760-29496760	upstream_gene_locus	Josd2	ENSPEMG00000005419	Transcript	ENSPEMT00000006523.2	protein_coding	-	-
1:29496760-29496760	downstream_gene_locus	Lrrc4b	ENSPEMG00000008499	Transcript	ENSPEMT00000010328.2	protein_coding	-	-
1:29496760-29496760	intron_locus	Aspdh	ENSPEMG00000008951	Transcript	ENSPEMT00000010977.2	protein_coding	-	4_out_of_6
1:29899106-29899106	upstream_gene_locus	Pnkp	ENSPEMG00000004786	Transcript	ENSPEMT00000005777.2	protein_coding	-	-
1:29899106-29899106	exon_locus	Akt1s1	ENSPEMG00000010956	Transcript	ENSPEMT00000013923.2	protein_coding	4_out_of_5	-
1:29899106-29899106	upstream_gene_locus	Pnkp	ENSPEMG00000004786	Transcript	ENSPEMT00000033727.1	protein_coding	-	-
1:29899106-29899106	exon_locus	Akt1s1	ENSPEMG00000010956	Transcript	ENSPEMT00000038935.1	protein_coding	4_out_of_5	-
1:29899189-29899189	upstream_gene_locus	Pnkp	ENSPEMG00000004786	Transcript	ENSPEMT00000005777.2	protein_coding	-	-
1:29899189-29899189	exon_locus	Akt1s1	ENSPEMG00000010956	Transcript	ENSPEMT00000013923.2	protein_coding	4_out_of_5	-
1:29899189-29899189	upstream_gene_locus	Pnkp	ENSPEMG00000004786	Transcript	ENSPEMT00000033727.1	protein_coding	-	-
1:29899189-29899189	exon_locus	Akt1s1	ENSPEMG00000010956	Transcript	ENSPEMT00000038935.1	protein_coding	4_out_of_5	-
1:29900678-29900678	upstream_gene_locus	Pnkp	ENSPEMG00000004786	Transcript	ENSPEMT00000005777.2	protein_coding	-	-
1:29900678-29900678	downstream_gene_locus	Akt1s1	ENSPEMG00000010956	Transcript	ENSPEMT00000013923.2	protein_coding	-	-
1:29900678-29900678	upstream_gene_locus	Pnkp	ENSPEMG00000004786	Transcript	ENSPEMT00000033727.1	protein_coding	-	-
1:29900678-29900678	downstream_gene_locus	Akt1s1	ENSPEMG00000010956	Transcript	ENSPEMT00000038935.1	protein_coding	-	-
1:29903547-29903547	exon_locus	Pnkp	ENSPEMG00000004786	Transcript	ENSPEMT00000005777.2	protein_coding	3_out_of_16	-
1:29903547-29903547	downstream_gene_locus	Akt1s1	ENSPEMG00000010956	Transcript	ENSPEMT00000013923.2	protein_coding	-	-
1:29903547-29903547	exon_locus	Pnkp	ENSPEMG00000004786	Transcript	ENSPEMT00000033727.1	protein_coding	3_out_of_15	-
1:29903547-29903547	downstream_gene_locus	Akt1s1	ENSPEMG00000010956	Transcript	ENSPEMT00000038935.1	protein_coding	-	-
1:29903547-29903547	downstream_gene_locus	Ptov1	ENSPEMG00000030238	Transcript	ENSPEMT00000040281.1	protein_coding	-	-
1:30036477-30036477	intron_locus	Irf3	ENSPEMG00000010948	Transcript	ENSPEMT00000013927.2	protein_coding	-	1_out_of_6
1:30036477-30036477	downstream_gene_locus	Scaf1	ENSPEMG00000013288	Transcript	ENSPEMT00000017391.2	protein_coding	-	-
1:30036477-30036477	upstream_gene_locus	Bcl2l12	ENSPEMG00000017405	Transcript	ENSPEMT00000023318.2	protein_coding	-	-
1:30036477-30036477	upstream_gene_locus	Bcl2l12	ENSPEMG00000017405	Transcript	ENSPEMT00000023321.2	protein_coding	-	-
1:30163210-30163210	downstream_gene_locus	SNORD33	ENSPEMG00000004385	Transcript	ENSPEMT00000005306.2	snoRNA	-	-
1:30163210-30163210	upstream_gene_locus	SNORD33	ENSPEMG00000004399	Transcript	ENSPEMT00000005321.2	snoRNA	-	-
1:30163210-30163210	upstream_gene_locus	Snord35a	ENSPEMG00000004745	Transcript	ENSPEMT00000005726.2	snoRNA	-	-
1:30163210-30163210	upstream_gene_locus	SNORD34	ENSPEMG00000006498	Transcript	ENSPEMT00000007736.2	snoRNA	-	-
1:30163210-30163210	intron_locus	Rpl13a	ENSPEMG00000009221	Transcript	ENSPEMT00000011344.2	protein_coding	-	2_out_of_4
1:30163210-30163210	intron_locus	Rpl13a	ENSPEMG00000009221	Transcript	ENSPEMT00000011349.2	protein_coding	-	3_out_of_7
1:30163210-30163210	upstream_gene_locus	Rps11	ENSPEMG00000015976	Transcript	ENSPEMT00000021192.2	protein_coding	-	-
1:30163210-30163210	upstream_gene_locus	-	ENSPEMG00000027043	Transcript	ENSPEMT00000040630.1	snoRNA	-	-
1:30496349-30496349	exon_locus	Ruvbl2	ENSPEMG00000013376	Transcript	ENSPEMT00000017528.2	protein_coding	12_out_of_15	-
1:30496349-30496349	downstream_gene_locus	Lhb	ENSPEMG00000015059	Transcript	ENSPEMT00000019876.2	protein_coding	-	-
1:30647937-30647937	intron_locus	Acp7	ENSPEMG00000001223	Transcript	ENSPEMT00000001654.2	protein_coding	-	11_out_of_11
1:30647937-30647937	intron_locus	Acp7	ENSPEMG00000001223	Transcript	ENSPEMT00000036205.1	protein_coding	-	10_out_of_10
1:30695129-30695129	exon_locus	Pak4	ENSPEMG00000019220	Transcript	ENSPEMT00000025999.2	protein_coding	3_out_of_8	-
1:30815815-30815815	downstream_gene_locus	Gmfg	ENSPEMG00000002342	Transcript	ENSPEMT00000002990.2	protein_coding	-	-
1:30815815-30815815	downstream_gene_locus	Gmfg	ENSPEMG00000002342	Transcript	ENSPEMT00000002999.2	protein_coding	-	-
1:31697561-31697561	intergenic_locus	-	-	-	-	-	-	-
1:32694143-32694143	exon_locus	Vstm2b	ENSPEMG00000021557	Transcript	ENSPEMT00000029390.2	protein_coding	4_out_of_5	-
1:36082684-36082684	intron_locus	Ankrd27	ENSPEMG00000020526	Transcript	ENSPEMT00000027878.2	protein_coding	-	11_out_of_27
1:36082684-36082684	intron_locus	Ankrd27	ENSPEMG00000020526	Transcript	ENSPEMT00000027879.2	protein_coding	-	11_out_of_25
1:36313183-36313183	intron_locus	Cep89	ENSPEMG00000020557	Transcript	ENSPEMT00000027925.2	protein_coding	-	9_out_of_18
1:36479229-36479229	downstream_gene_locus	-	ENSPEMG00000024856	Transcript	ENSPEMT00000040554.1	protein_coding	-	-
1:36531480-36531480	intron_locus	Lrp3	ENSPEMG00000000320	Transcript	ENSPEMT00000000449.2	protein_coding	-	3_out_of_7
1:36596062-36596062	intergenic_locus	-	-	-	-	-	-	-
1:36994147-36994147	intergenic_locus	-	-	-	-	-	-	-
1:37215968-37215968	intergenic_locus	-	-	-	-	-	-	-
1:38072409-38072409	intron_locus	Usf2	ENSPEMG00000026285	Transcript	ENSPEMT00000021219.2	protein_coding	-	4_out_of_6
1:38072409-38072409	downstream_gene_locus	Lsr	ENSPEMG00000015987	Transcript	ENSPEMT00000021232.2	protein_coding	-	-
1:38072409-38072409	downstream_gene_locus	Lsr	ENSPEMG00000015987	Transcript	ENSPEMT00000021233.2	protein_coding	-	-
1:38072409-38072409	downstream_gene_locus	Lsr	ENSPEMG00000015987	Transcript	ENSPEMT00000021236.2	protein_coding	-	-
1:38072495-38072495	intron_locus	Usf2	ENSPEMG00000026285	Transcript	ENSPEMT00000021219.2	protein_coding	-	4_out_of_6
1:38072495-38072495	downstream_gene_locus	Lsr	ENSPEMG00000015987	Transcript	ENSPEMT00000021232.2	protein_coding	-	-
1:38072495-38072495	downstream_gene_locus	Lsr	ENSPEMG00000015987	Transcript	ENSPEMT00000021233.2	protein_coding	-	-
1:38072495-38072495	downstream_gene_locus	Lsr	ENSPEMG00000015987	Transcript	ENSPEMT00000021236.2	protein_coding	-	-
1:38074593-38074593	intron_locus	Usf2	ENSPEMG00000026285	Transcript	ENSPEMT00000021219.2	protein_coding	-	4_out_of_6
1:38074622-38074622	intron_locus	Usf2	ENSPEMG00000026285	Transcript	ENSPEMT00000021219.2	protein_coding	-	4_out_of_6
1:38077586-38077586	upstream_gene_locus	Hamp	ENSPEMG00000014389	Transcript	ENSPEMT00000018919.2	protein_coding	-	-
1:38077586-38077586	intron_locus	Usf2	ENSPEMG00000026285	Transcript	ENSPEMT00000021219.2	protein_coding	-	4_out_of_6
1:38316089-38316089	downstream_gene_locus	Tmem147	ENSPEMG00000002799	Transcript	ENSPEMT00000003532.2	protein_coding	-	-
1:38316089-38316089	downstream_gene_locus	Tmem147	ENSPEMG00000002799	Transcript	ENSPEMT00000003544.2	protein_coding	-	-
1:38316089-38316089	exon_locus	Atp4a	ENSPEMG00000005700	Transcript	ENSPEMT00000006865.2	protein_coding	21_out_of_22	-
1:38423279-38423279	intron_locus	Cox6b1	ENSPEMG00000001763	Transcript	ENSPEMT00000002290.2	protein_coding	-	2_out_of_2
1:38423279-38423279	upstream_gene_locus	Upk1a	ENSPEMG00000019259	Transcript	ENSPEMT00000026060.2	protein_coding	-	-
1:39905164-39905164	downstream_gene_locus	Rasgrp4	ENSPEMG00000002336	Transcript	ENSPEMT00000003228.2	protein_coding	-	-
1:39905164-39905164	downstream_gene_locus	Rasgrp4	ENSPEMG00000002336	Transcript	ENSPEMT00000003242.2	protein_coding	-	-
1:39905164-39905164	downstream_gene_locus	Rasgrp4	ENSPEMG00000002336	Transcript	ENSPEMT00000003249.2	protein_coding	-	-
1:39905164-39905164	downstream_gene_locus	Rasgrp4	ENSPEMG00000002336	Transcript	ENSPEMT00000003293.2	protein_coding	-	-
1:39905164-39905164	downstream_gene_locus	Rasgrp4	ENSPEMG00000002336	Transcript	ENSPEMT00000003315.2	protein_coding	-	-
1:39905164-39905164	downstream_gene_locus	Fam98c	ENSPEMG00000018935	Transcript	ENSPEMT00000025582.2	protein_coding	-	-
1:39905172-39905172	downstream_gene_locus	Rasgrp4	ENSPEMG00000002336	Transcript	ENSPEMT00000003228.2	protein_coding	-	-
1:39905172-39905172	downstream_gene_locus	Rasgrp4	ENSPEMG00000002336	Transcript	ENSPEMT00000003242.2	protein_coding	-	-
1:39905172-39905172	downstream_gene_locus	Rasgrp4	ENSPEMG00000002336	Transcript	ENSPEMT00000003249.2	protein_coding	-	-
1:39905172-39905172	downstream_gene_locus	Rasgrp4	ENSPEMG00000002336	Transcript	ENSPEMT00000003293.2	protein_coding	-	-
1:39905172-39905172	downstream_gene_locus	Rasgrp4	ENSPEMG00000002336	Transcript	ENSPEMT00000003315.2	protein_coding	-	-
1:39905172-39905172	downstream_gene_locus	Fam98c	ENSPEMG00000018935	Transcript	ENSPEMT00000025582.2	protein_coding	-	-
1:39917108-39917108	exon_locus	Rasgrp4	ENSPEMG00000002336	Transcript	ENSPEMT00000003228.2	protein_coding	6_out_of_16	-
1:39917108-39917108	exon_locus	Rasgrp4	ENSPEMG00000002336	Transcript	ENSPEMT00000003242.2	protein_coding	6_out_of_15	-
1:39917108-39917108	exon_locus	Rasgrp4	ENSPEMG00000002336	Transcript	ENSPEMT00000003249.2	protein_coding	6_out_of_14	-
1:39917108-39917108	exon_locus	Rasgrp4	ENSPEMG00000002336	Transcript	ENSPEMT00000003293.2	protein_coding	6_out_of_17	-
1:39917108-39917108	exon_locus	Rasgrp4	ENSPEMG00000002336	Transcript	ENSPEMT00000003315.2	protein_coding	6_out_of_18	-
1:39997632-39997632	exon_locus	Ryr1	ENSPEMG00000017966	Transcript	ENSPEMT00000024381.2	protein_coding	51_out_of_107	-
1:39997632-39997632	exon_locus	Ryr1	ENSPEMG00000017966	Transcript	ENSPEMT00000024411.2	protein_coding	52_out_of_110	-
1:39997632-39997632	exon_locus	Ryr1	ENSPEMG00000017966	Transcript	ENSPEMT00000024421.2	protein_coding	51_out_of_107	-
1:39999017-39999017	intron_locus	Ryr1	ENSPEMG00000017966	Transcript	ENSPEMT00000024381.2	protein_coding	-	55_out_of_106
1:39999017-39999017	intron_locus	Ryr1	ENSPEMG00000017966	Transcript	ENSPEMT00000024411.2	protein_coding	-	56_out_of_109
1:39999017-39999017	intron_locus	Ryr1	ENSPEMG00000017966	Transcript	ENSPEMT00000024421.2	protein_coding	-	55_out_of_106
1:40601191-40601191	exon_locus	Mamstr	ENSPEMG00000018193	Transcript	ENSPEMT00000024461.2	protein_coding	10_out_of_12	-
1:40749177-40749177	exon_locus	Lmtk3	ENSPEMG00000006852	Transcript	ENSPEMT00000008188.2	protein_coding	9_out_of_16	-
1:40749177-40749177	exon_locus	Lmtk3	ENSPEMG00000006852	Transcript	ENSPEMT00000008194.2	protein_coding	10_out_of_16	-
1:40862252-40862252	upstream_gene_locus	Syngr4	ENSPEMG00000011020	Transcript	ENSPEMT00000014007.2	protein_coding	-	-
1:40862252-40862252	upstream_gene_locus	Syngr4	ENSPEMG00000011020	Transcript	ENSPEMT00000014010.2	protein_coding	-	-
1:40862252-40862252	intron_locus	Tmem143	ENSPEMG00000015974	Transcript	ENSPEMT00000021189.2	protein_coding	-	3_out_of_7
1:40993148-40993148	intergenic_locus	-	-	-	-	-	-	-
1:41269794-41269794	intron_locus	Abcc8	ENSPEMG00000003061	Transcript	ENSPEMT00000004093.2	protein_coding	-	7_out_of_38
1:41409818-41409818	intron_locus	Otog	ENSPEMG00000011623	Transcript	ENSPEMT00000015021.2	protein_coding	-	33_out_of_55
1:41409823-41409823	intron_locus	Otog	ENSPEMG00000011623	Transcript	ENSPEMT00000015021.2	protein_coding	-	33_out_of_55
1:41532309-41532309	upstream_gene_locus	Kcnc1	ENSPEMG00000014098	Transcript	ENSPEMT00000018507.2	protein_coding	-	-
1:41633776-41633776	intron_locus	Sergef	ENSPEMG00000008220	Transcript	ENSPEMT00000009930.2	protein_coding	-	10_out_of_11
1:41633776-41633776	intron_locus	Sergef	ENSPEMG00000008220	Transcript	ENSPEMT00000036078.1	protein_coding	-	10_out_of_10
1:41633782-41633782	intron_locus	Sergef	ENSPEMG00000008220	Transcript	ENSPEMT00000009930.2	protein_coding	-	10_out_of_11
1:41633782-41633782	intron_locus	Sergef	ENSPEMG00000008220	Transcript	ENSPEMT00000036078.1	protein_coding	-	10_out_of_10
1:42996046-42996046	exon_locus	Nell1	ENSPEMG00000009575	Transcript	ENSPEMT00000011847.2	protein_coding	18_out_of_20	-
1:42996046-42996046	exon_locus	Nell1	ENSPEMG00000009575	Transcript	ENSPEMT00000011852.2	protein_coding	17_out_of_19	-
1:44635601-44635601	intron_locus	Nav2	ENSPEMG00000014632	Transcript	ENSPEMT00000019329.2	protein_coding	-	1_out_of_38
1:45491970-45491970	intergenic_locus	-	-	-	-	-	-	-
1:45491975-45491975	intergenic_locus	-	-	-	-	-	-	-
1:48664428-48664428	intergenic_locus	-	-	-	-	-	-	-
1:56769664-56769664	intron_locus	Trpm1	ENSPEMG00000019795	Transcript	ENSPEMT00000026792.2	protein_coding	-	1_out_of_26
1:56769664-56769664	intron_locus	Trpm1	ENSPEMG00000019795	Transcript	ENSPEMT00000038606.1	protein_coding	-	1_out_of_7
1:58354835-58354835	intron_locus	Tm2d3	ENSPEMG00000009183	Transcript	ENSPEMT00000011285.2	protein_coding	-	3_out_of_5
1:58538484-58538484	intron_locus	Pcsk6	ENSPEMG00000019946	Transcript	ENSPEMT00000027014.2	protein_coding	-	1_out_of_21
1:58538484-58538484	intron_locus	Pcsk6	ENSPEMG00000019946	Transcript	ENSPEMT00000036601.1	protein_coding	-	1_out_of_20
1:60609167-60609167	intergenic_locus	-	-	-	-	-	-	-
1:60838484-60838484	intron_locus	Igf1r	ENSPEMG00000015935	Transcript	ENSPEMT00000021150.2	protein_coding	-	2_out_of_20
1:61095845-61095845	intergenic_locus	-	-	-	-	-	-	-
1:61107512-61107512	upstream_gene_locus	-	ENSPEMG00000001646	Transcript	ENSPEMT00000002186.2	protein_coding	-	-
1:61107516-61107516	upstream_gene_locus	-	ENSPEMG00000001646	Transcript	ENSPEMT00000002186.2	protein_coding	-	-
1:61305021-61305021	intergenic_locus	-	-	-	-	-	-	-
1:63252324-63252324	intergenic_locus	-	-	-	-	-	-	-
1:65114196-65114196	intron_locus	Mctp2	ENSPEMG00000013075	Transcript	ENSPEMT00000017090.2	protein_coding	-	9_out_of_21
1:66277094-66277094	intron_locus	Rgma	ENSPEMG00000019300	Transcript	ENSPEMT00000026112.2	protein_coding	-	3_out_of_3
1:66533816-66533816	intergenic_locus	-	-	-	-	-	-	-
1:66891369-66891369	intergenic_locus	-	-	-	-	-	-	-
1:68034261-68034261	intron_locus	Sv2b	ENSPEMG00000003875	Transcript	ENSPEMT00000004733.2	protein_coding	-	3_out_of_11
1:71489198-71489198	downstream_gene_locus	Mrps11	ENSPEMG00000012996	Transcript	ENSPEMT00000016968.2	protein_coding	-	-
1:72067373-72067373	downstream_gene_locus	Abhd2	ENSPEMG00000016881	Transcript	ENSPEMT00000022536.2	protein_coding	-	-
1:72125089-72125089	intron_locus	Fanci	ENSPEMG00000023214	Transcript	ENSPEMT00000031803.2	protein_coding	-	10_out_of_36
1:72125139-72125139	intron_locus	Fanci	ENSPEMG00000023214	Transcript	ENSPEMT00000031803.2	protein_coding	-	10_out_of_36
1:72175845-72175845	exon_locus	Polg	ENSPEMG00000015138	Transcript	ENSPEMT00000019994.2	protein_coding	2_out_of_22	-
1:72272378-72272378	intergenic_locus	-	-	-	-	-	-	-
1:72272407-72272407	intergenic_locus	-	-	-	-	-	-	-
1:72513182-72513182	intron_locus	Wdr93	ENSPEMG00000013841	Transcript	ENSPEMT00000018147.2	protein_coding	-	12_out_of_17
1:72529805-72529805	intron_locus	Wdr93	ENSPEMG00000013841	Transcript	ENSPEMT00000018147.2	protein_coding	-	17_out_of_17
1:73160632-73160632	upstream_gene_locus	Rccd1	ENSPEMG00000010404	Transcript	ENSPEMT00000013112.2	protein_coding	-	-
1:73160632-73160632	downstream_gene_locus	Unc45a	ENSPEMG00000017875	Transcript	ENSPEMT00000024022.2	protein_coding	-	-
1:73173647-73173647	intron_locus	Unc45a	ENSPEMG00000017875	Transcript	ENSPEMT00000024022.2	protein_coding	-	8_out_of_20
1:73200283-73200283	intron_locus	Man2a2	ENSPEMG00000010591	Transcript	ENSPEMT00000013391.2	protein_coding	-	8_out_of_21
1:73203707-73203707	intron_locus	Man2a2	ENSPEMG00000010591	Transcript	ENSPEMT00000013391.2	protein_coding	-	5_out_of_21
1:73295206-73295206	intron_locus	Blm	ENSPEMG00000017348	Transcript	ENSPEMT00000023263.2	protein_coding	-	21_out_of_21
1:73774647-73774647	intron_locus	Zscan2	ENSPEMG00000029278	Transcript	ENSPEMT00000037600.1	protein_coding	-	1_out_of_1
1:74055822-74055822	intron_locus	Slc28a1	ENSPEMG00000009302	Transcript	ENSPEMT00000011489.2	protein_coding	-	5_out_of_14
1:74055822-74055822	intron_locus	Slc28a1	ENSPEMG00000009302	Transcript	ENSPEMT00000037051.1	protein_coding	-	6_out_of_14
1:74879253-74879253	intergenic_locus	-	-	-	-	-	-	-
1:75786099-75786099	exon_locus	Mex3b	ENSPEMG00000030302	Transcript	ENSPEMT00000039518.1	protein_coding	2_out_of_2	-
1:75794175-75794175	intergenic_locus	-	-	-	-	-	-	-
1:81448314-81448314	exon_locus	Prss23	ENSPEMG00000015023	Transcript	ENSPEMT00000019829.2	protein_coding	1_out_of_1	-
1:82559976-82559976	intergenic_locus	-	-	-	-	-	-	-
1:82582960-82582960	downstream_gene_locus	Pde2a	ENSPEMG00000026748	Transcript	ENSPEMT00000028887.2	protein_coding	-	-
1:82582960-82582960	downstream_gene_locus	Pde2a	ENSPEMG00000026748	Transcript	ENSPEMT00000028888.2	protein_coding	-	-
1:83153882-83153882	exon_locus	P2ry2	ENSPEMG00000031410	Transcript	ENSPEMT00000041195.1	protein_coding	1_out_of_1	-
1:83241360-83241360	intron_locus	Arhgef17	ENSPEMG00000021637	Transcript	ENSPEMT00000034746.1	protein_coding	-	1_out_of_20
1:83775467-83775467	exon_locus	C2cd3	ENSPEMG00000020833	Transcript	ENSPEMT00000028323.2	protein_coding	11_out_of_35	-
1:84314478-84314478	intron_locus	Xrra1	ENSPEMG00000022936	Transcript	ENSPEMT00000031419.2	protein_coding	-	10_out_of_17
1:84836368-84836368	intergenic_locus	-	-	-	-	-	-	-
1:84910014-84910014	downstream_gene_locus	Map6	ENSPEMG00000007984	Transcript	ENSPEMT00000009637.2	protein_coding	-	-
1:84918009-84918009	intron_locus	Map6	ENSPEMG00000007984	Transcript	ENSPEMT00000009637.2	protein_coding	-	4_out_of_5
1:85433929-85433929	intron_locus	Wnt11	ENSPEMG00000021569	Transcript	ENSPEMT00000029407.2	protein_coding	-	3_out_of_4
1:85817604-85817604	intergenic_locus	-	-	-	-	-	-	-
1:86233660-86233660	exon_locus	Myo7a	ENSPEMG00000015770	Transcript	ENSPEMT00000021050.2	protein_coding	34_out_of_48	-
1:86233660-86233660	exon_locus	Myo7a	ENSPEMG00000015770	Transcript	ENSPEMT00000021063.2	protein_coding	34_out_of_48	-
1:96511642-96511642	exon_locus	Cnga4	ENSPEMG00000002635	Transcript	ENSPEMT00000003394.2	protein_coding	4_out_of_7	-
1:99113059-99113059	intergenic_locus	-	-	-	-	-	-	-
1:102600631-102600631	intergenic_locus	-	-	-	-	-	-	-
1:106129350-106129350	intergenic_locus	-	-	-	-	-	-	-
1:106129402-106129402	intergenic_locus	-	-	-	-	-	-	-
1:109926350-109926350	intergenic_locus	-	-	-	-	-	-	-
1:111895378-111895378	downstream_gene_locus	5S_rRNA	ENSPEMG00000005867	Transcript	ENSPEMT00000006996.2	rRNA	-	-
1:112851011-112851011	intron_locus	Cog7	ENSPEMG00000018491	Transcript	ENSPEMT00000024926.2	protein_coding	-	11_out_of_17
1:114396544-114396544	intergenic_locus	-	-	-	-	-	-	-
1:114502422-114502422	intergenic_locus	-	-	-	-	-	-	-
1:116366158-116366158	exon_locus	Il4ra	ENSPEMG00000012577	Transcript	ENSPEMT00000016350.2	protein_coding	9_out_of_9	-
1:117389249-117389249	downstream_gene_locus	Tufm	ENSPEMG00000012208	Transcript	ENSPEMT00000015815.2	protein_coding	-	-
1:117389249-117389249	intron_locus	Atxn2l	ENSPEMG00000019231	Transcript	ENSPEMT00000026023.2	protein_coding	-	16_out_of_22
1:117389249-117389249	intron_locus	Atxn2l	ENSPEMG00000019231	Transcript	ENSPEMT00000026025.2	protein_coding	-	16_out_of_22
1:117389249-117389249	intron_locus	Atxn2l	ENSPEMG00000019231	Transcript	ENSPEMT00000026027.2	protein_coding	-	16_out_of_21
1:117959605-117959605	exon_locus	Mvp	ENSPEMG00000000532	Transcript	ENSPEMT00000000779.2	protein_coding	9_out_of_15	-
1:118101930-118101930	intron_locus	Qprt	ENSPEMG00000007099	Transcript	ENSPEMT00000008472.2	protein_coding	-	1_out_of_3
1:118179079-118179079	downstream_gene_locus	Cd2bp2	ENSPEMG00000010579	Transcript	ENSPEMT00000013360.2	protein_coding	-	-
1:118368494-118368494	downstream_gene_locus	-	ENSPEMG00000003445	Transcript	ENSPEMT00000004305.2	protein_coding	-	-
1:118368494-118368494	downstream_gene_locus	-	ENSPEMG00000029292	Transcript	ENSPEMT00000041374.1	protein_coding	-	-
1:118368499-118368499	downstream_gene_locus	-	ENSPEMG00000003445	Transcript	ENSPEMT00000004305.2	protein_coding	-	-
1:118368499-118368499	downstream_gene_locus	-	ENSPEMG00000029292	Transcript	ENSPEMT00000041374.1	protein_coding	-	-
1:118788048-118788048	intron_locus	Stx1b	ENSPEMG00000022365	Transcript	ENSPEMT00000030568.2	protein_coding	-	4_out_of_9
1:118857722-118857722	exon_locus	Zfp646	ENSPEMG00000009068	Transcript	ENSPEMT00000011108.2	protein_coding	2_out_of_3	-
1:119219541-119219541	downstream_gene_locus	Armc5	ENSPEMG00000008687	Transcript	ENSPEMT00000010592.2	protein_coding	-	-
1:119219541-119219541	upstream_gene_locus	Tgfb1i1	ENSPEMG00000022910	Transcript	ENSPEMT00000031381.2	protein_coding	-	-
1:119219541-119219541	upstream_gene_locus	Tgfb1i1	ENSPEMG00000022910	Transcript	ENSPEMT00000031382.2	protein_coding	-	-
1:119224179-119224179	downstream_gene_locus	Armc5	ENSPEMG00000008687	Transcript	ENSPEMT00000010592.2	protein_coding	-	-
1:119224179-119224179	intron_locus	Tgfb1i1	ENSPEMG00000022910	Transcript	ENSPEMT00000031381.2	protein_coding	-	7_out_of_10
1:119224179-119224179	intron_locus	Tgfb1i1	ENSPEMG00000022910	Transcript	ENSPEMT00000031382.2	protein_coding	-	7_out_of_10
1:119224255-119224255	downstream_gene_locus	Armc5	ENSPEMG00000008687	Transcript	ENSPEMT00000010592.2	protein_coding	-	-
1:119224255-119224255	intron_locus	Tgfb1i1	ENSPEMG00000022910	Transcript	ENSPEMT00000031381.2	protein_coding	-	7_out_of_10
1:119224255-119224255	intron_locus	Tgfb1i1	ENSPEMG00000022910	Transcript	ENSPEMT00000031382.2	protein_coding	-	7_out_of_10
1:119893242-119893242	intergenic_locus	-	-	-	-	-	-	-
1:121387712-121387712	intergenic_locus	-	-	-	-	-	-	-
1:123596635-123596635	intergenic_locus	-	-	-	-	-	-	-
1:123694918-123694918	intron_locus	Lhpp	ENSPEMG00000025159	Transcript	ENSPEMT00000035673.1	protein_coding	-	1_out_of_6
1:124233367-124233367	intergenic_locus	-	-	-	-	-	-	-
1:125011470-125011470	intron_locus	Adam12	ENSPEMG00000020560	Transcript	ENSPEMT00000027928.2	protein_coding	-	18_out_of_22
1:125965509-125965509	intron_locus	Dock1	ENSPEMG00000022081	Transcript	ENSPEMT00000030149.2	protein_coding	-	27_out_of_51
1:125965509-125965509	intron_locus	Insyn2a	ENSPEMG00000024251	Transcript	ENSPEMT00000033250.2	protein_coding	-	2_out_of_2
1:128668718-128668718	intergenic_locus	-	-	-	-	-	-	-
1:130062581-130062581	intergenic_locus	-	-	-	-	-	-	-
1:130327585-130327585	intron_locus	Lrrc27	ENSPEMG00000023223	Transcript	ENSPEMT00000031818.2	protein_coding	-	8_out_of_9
1:130762932-130762932	exon_locus	Cfap46	ENSPEMG00000030836	Transcript	ENSPEMT00000038980.1	protein_coding	20_out_of_59	-
1:133291187-133291187	intergenic_locus	-	-	-	-	-	-	-
1:134918079-134918079	intergenic_locus	-	-	-	-	-	-	-
1:135149725-135149725	intron_locus	Shank2	ENSPEMG00000015203	Transcript	ENSPEMT00000020107.2	protein_coding	-	8_out_of_21
1:136380134-136380134	downstream_gene_locus	Tpcn2	ENSPEMG00000018425	Transcript	ENSPEMT00000024831.2	protein_coding	-	-
1:136588367-136588367	intron_locus	Cpt1a	ENSPEMG00000003628	Transcript	ENSPEMT00000004530.2	protein_coding	-	10_out_of_17
1:136588407-136588407	intron_locus	Cpt1a	ENSPEMG00000003628	Transcript	ENSPEMT00000004530.2	protein_coding	-	10_out_of_17
1:137130742-137130742	intron_locus	Tcirg1	ENSPEMG00000007012	Transcript	ENSPEMT00000008402.2	protein_coding	-	2_out_of_18
1:137130742-137130742	downstream_gene_locus	Ndufs8	ENSPEMG00000014723	Transcript	ENSPEMT00000019396.2	protein_coding	-	-
1:137497477-137497477	exon_locus	Ssh3	ENSPEMG00000018081	Transcript	ENSPEMT00000024326.2	protein_coding	12_out_of_14	-
1:137497481-137497481	exon_locus	Ssh3	ENSPEMG00000018081	Transcript	ENSPEMT00000024326.2	protein_coding	12_out_of_14	-
1:137497489-137497489	exon_locus	Ssh3	ENSPEMG00000018081	Transcript	ENSPEMT00000024326.2	protein_coding	12_out_of_14	-
1:137846069-137846069	downstream_gene_locus	Lrfn4	ENSPEMG00000012813	Transcript	ENSPEMT00000016692.2	protein_coding	-	-
1:137846069-137846069	exon_locus	Pcx	ENSPEMG00000019079	Transcript	ENSPEMT00000025794.2	protein_coding	10_out_of_21	-
1:137988527-137988527	exon_locus	Sptbn2	ENSPEMG00000014094	Transcript	ENSPEMT00000018530.2	protein_coding	13_out_of_36	-
1:138173730-138173730	intron_locus	Dpp3	ENSPEMG00000017868	Transcript	ENSPEMT00000023986.2	protein_coding	-	8_out_of_16
1:138173731-138173731	intron_locus	Dpp3	ENSPEMG00000017868	Transcript	ENSPEMT00000023986.2	protein_coding	-	8_out_of_16
1:138911277-138911277	intron_locus	Rela	ENSPEMG00000015132	Transcript	ENSPEMT00000019979.2	protein_coding	-	9_out_of_11
1:138921195-138921195	downstream_gene_locus	Rela	ENSPEMG00000015132	Transcript	ENSPEMT00000019979.2	protein_coding	-	-
1:138921195-138921195	downstream_gene_locus	Sipa1	ENSPEMG00000019252	Transcript	ENSPEMT00000026051.2	protein_coding	-	-
1:138924832-138924832	exon_locus	Sipa1	ENSPEMG00000019252	Transcript	ENSPEMT00000026051.2	protein_coding	7_out_of_15	-
1:139037444-139037444	intron_locus	Scyl1	ENSPEMG00000005537	Transcript	ENSPEMT00000006648.2	protein_coding	-	7_out_of_16
1:139037444-139037444	downstream_gene_locus	Ltbp3	ENSPEMG00000019206	Transcript	ENSPEMT00000025980.2	protein_coding	-	-
1:139431479-139431479	upstream_gene_locus	-	ENSPEMG00000009504	Transcript	ENSPEMT00000011739.2	protein_coding	-	-
1:139431479-139431479	intron_locus	Snx15	ENSPEMG00000018517	Transcript	ENSPEMT00000024961.2	protein_coding	-	6_out_of_6
1:139431479-139431479	intron_locus	Snx15	ENSPEMG00000018517	Transcript	ENSPEMT00000037485.1	protein_coding	-	6_out_of_7
1:139547898-139547898	exon_locus	Atg2a	ENSPEMG00000013132	Transcript	ENSPEMT00000017221.2	protein_coding	9_out_of_40	-
1:139549119-139549119	intron_locus	Atg2a	ENSPEMG00000013132	Transcript	ENSPEMT00000017221.2	protein_coding	-	12_out_of_39
1:139549174-139549174	exon_locus	Atg2a	ENSPEMG00000013132	Transcript	ENSPEMT00000017221.2	protein_coding	13_out_of_40	-
1:139863662-139863662	intron_locus	Slc22a12	ENSPEMG00000012720	Transcript	ENSPEMT00000016565.2	protein_coding	-	6_out_of_9
1:140373036-140373036	intron_locus	Macrod1	ENSPEMG00000014855	Transcript	ENSPEMT00000019585.2	protein_coding	-	3_out_of_9
1:140812676-140812676	upstream_gene_locus	Plaat3	ENSPEMG00000015751	Transcript	ENSPEMT00000020868.2	protein_coding	-	-
1:140812687-140812687	upstream_gene_locus	Plaat3	ENSPEMG00000015751	Transcript	ENSPEMT00000020868.2	protein_coding	-	-
1:141474545-141474545	exon_locus	Chrm1	ENSPEMG00000027279	Transcript	ENSPEMT00000038130.1	protein_coding	1_out_of_1	-
1:141741304-141741304	upstream_gene_locus	Rom1	ENSPEMG00000003110	Transcript	ENSPEMT00000003870.2	protein_coding	-	-
1:141741304-141741304	exon_locus	Eml3	ENSPEMG00000008367	Transcript	ENSPEMT00000010159.2	protein_coding	3_out_of_22	-
1:141741304-141741304	downstream_gene_locus	B3gat3	ENSPEMG00000009881	Transcript	ENSPEMT00000012287.2	protein_coding	-	-
1:141760636-141760636	exon_locus	Mta2	ENSPEMG00000007490	Transcript	ENSPEMT00000008963.2	protein_coding	17_out_of_18	-
1:141760636-141760636	upstream_gene_locus	Tut1	ENSPEMG00000018332	Transcript	ENSPEMT00000024676.2	protein_coding	-	-
1:142541857-142541857	intergenic_locus	-	-	-	-	-	-	-
1:142541866-142541866	intergenic_locus	-	-	-	-	-	-	-
1:142978220-142978220	intergenic_locus	-	-	-	-	-	-	-
1:142978267-142978267	intergenic_locus	-	-	-	-	-	-	-
1:143211542-143211542	exon_locus	Zp1	ENSPEMG00000016480	Transcript	ENSPEMT00000021965.2	protein_coding	2_out_of_12	-
1:143233644-143233644	exon_locus	Ptgdr2	ENSPEMG00000001726	Transcript	ENSPEMT00000002258.2	protein_coding	2_out_of_2	-
1:143233644-143233644	downstream_gene_locus	Ccdc86	ENSPEMG00000015052	Transcript	ENSPEMT00000019862.2	protein_coding	-	-
1:143791963-143791963	intron_locus	-	ENSPEMG00000028863	Transcript	ENSPEMT00000036382.1	protein_coding	-	1_out_of_1
1:144360693-144360693	upstream_gene_locus	Glyat	ENSPEMG00000017723	Transcript	ENSPEMT00000023767.2	protein_coding	-	-
1:149492523-149492523	exon_locus	Pcsk5	ENSPEMG00000002720	Transcript	ENSPEMT00000034337.1	protein_coding	38_out_of_38	-
1:155796879-155796879	intergenic_locus	-	-	-	-	-	-	-
1:164933240-164933240	intergenic_locus	-	-	-	-	-	-	-
1:165753279-165753279	downstream_gene_locus	-	ENSPEMG00000029751	Transcript	ENSPEMT00000041502.1	protein_coding	-	-
1:167425429-167425429	intergenic_locus	-	-	-	-	-	-	-
1:169546800-169546800	intergenic_locus	-	-	-	-	-	-	-
1:171110524-171110524	intron_locus	Sorbs1	ENSPEMG00000002699	Transcript	ENSPEMT00000003659.2	protein_coding	-	19_out_of_26
1:171110524-171110524	intron_locus	Sorbs1	ENSPEMG00000002699	Transcript	ENSPEMT00000003669.2	protein_coding	-	13_out_of_21
1:171110524-171110524	intron_locus	Sorbs1	ENSPEMG00000002699	Transcript	ENSPEMT00000003683.2	protein_coding	-	14_out_of_21
1:171110524-171110524	exon_locus	Sorbs1	ENSPEMG00000002699	Transcript	ENSPEMT00000003791.2	protein_coding	16_out_of_25	-
1:172482859-172482859	exon_locus	Slit1	ENSPEMG00000002625	Transcript	ENSPEMT00000003877.2	protein_coding	22_out_of_37	-
1:172543036-172543036	intron_locus	Slit1	ENSPEMG00000002625	Transcript	ENSPEMT00000003877.2	protein_coding	-	4_out_of_36
1:172543067-172543067	intron_locus	Slit1	ENSPEMG00000002625	Transcript	ENSPEMT00000003877.2	protein_coding	-	4_out_of_36
1:173491693-173491693	intron_locus	Loxl4	ENSPEMG00000013107	Transcript	ENSPEMT00000017139.2	protein_coding	-	13_out_of_13
1:175814041-175814041	intron_locus	Pax2	ENSPEMG00000007884	Transcript	ENSPEMT00000009469.2	protein_coding	-	5_out_of_9
1:175814041-175814041	intron_locus	Pax2	ENSPEMG00000007884	Transcript	ENSPEMT00000009480.2	protein_coding	-	6_out_of_10
1:175898382-175898382	intergenic_locus	-	-	-	-	-	-	-
1:176557572-176557572	intron_locus	Btrc	ENSPEMG00000014260	Transcript	ENSPEMT00000018750.2	protein_coding	-	12_out_of_13
1:176557572-176557572	intron_locus	Btrc	ENSPEMG00000014260	Transcript	ENSPEMT00000018753.2	protein_coding	-	11_out_of_12
1:176758576-176758576	intergenic_locus	-	-	-	-	-	-	-
1:177429693-177429693	downstream_gene_locus	Psd	ENSPEMG00000010757	Transcript	ENSPEMT00000013637.2	protein_coding	-	-
1:177429693-177429693	exon_locus	Nfkb2	ENSPEMG00000014947	Transcript	ENSPEMT00000019710.2	protein_coding	10_out_of_22	-
1:177429693-177429693	downstream_gene_locus	Psd	ENSPEMG00000010757	Transcript	ENSPEMT00000040660.1	protein_coding	-	-
1:177429694-177429694	downstream_gene_locus	Psd	ENSPEMG00000010757	Transcript	ENSPEMT00000013637.2	protein_coding	-	-
1:177429694-177429694	exon_locus	Nfkb2	ENSPEMG00000014947	Transcript	ENSPEMT00000019710.2	protein_coding	10_out_of_22	-
1:177429694-177429694	downstream_gene_locus	Psd	ENSPEMG00000010757	Transcript	ENSPEMT00000040660.1	protein_coding	-	-
1:177429725-177429725	downstream_gene_locus	Psd	ENSPEMG00000010757	Transcript	ENSPEMT00000013637.2	protein_coding	-	-
1:177429725-177429725	exon_locus	Nfkb2	ENSPEMG00000014947	Transcript	ENSPEMT00000019710.2	protein_coding	10_out_of_22	-
1:177429725-177429725	downstream_gene_locus	Psd	ENSPEMG00000010757	Transcript	ENSPEMT00000040660.1	protein_coding	-	-
1:177433852-177433852	downstream_gene_locus	Psd	ENSPEMG00000010757	Transcript	ENSPEMT00000013637.2	protein_coding	-	-
1:177433852-177433852	downstream_gene_locus	Nfkb2	ENSPEMG00000014947	Transcript	ENSPEMT00000019710.2	protein_coding	-	-
1:177433852-177433852	downstream_gene_locus	Psd	ENSPEMG00000010757	Transcript	ENSPEMT00000040660.1	protein_coding	-	-
1:177590278-177590278	intron_locus	Sufu	ENSPEMG00000009470	Transcript	ENSPEMT00000011720.2	protein_coding	-	6_out_of_11
1:177590278-177590278	intron_locus	Sufu	ENSPEMG00000009470	Transcript	ENSPEMT00000011724.2	protein_coding	-	5_out_of_6
1:177590278-177590278	intron_locus	Sufu	ENSPEMG00000009470	Transcript	ENSPEMT00000033312.1	protein_coding	-	6_out_of_11
1:177590294-177590294	intron_locus	Sufu	ENSPEMG00000009470	Transcript	ENSPEMT00000011720.2	protein_coding	-	6_out_of_11
1:177590294-177590294	intron_locus	Sufu	ENSPEMG00000009470	Transcript	ENSPEMT00000011724.2	protein_coding	-	5_out_of_6
1:177590294-177590294	intron_locus	Sufu	ENSPEMG00000009470	Transcript	ENSPEMT00000033312.1	protein_coding	-	6_out_of_11
1:177590302-177590302	intron_locus	Sufu	ENSPEMG00000009470	Transcript	ENSPEMT00000011720.2	protein_coding	-	6_out_of_11
1:177590302-177590302	intron_locus	Sufu	ENSPEMG00000009470	Transcript	ENSPEMT00000011724.2	protein_coding	-	5_out_of_6
1:177590302-177590302	intron_locus	Sufu	ENSPEMG00000009470	Transcript	ENSPEMT00000033312.1	protein_coding	-	6_out_of_11
1:178439958-178439958	intron_locus	Neurl1a	ENSPEMG00000000552	Transcript	ENSPEMT00000000762.2	protein_coding	-	3_out_of_5
1:178439958-178439958	intron_locus	Neurl1a	ENSPEMG00000000552	Transcript	ENSPEMT00000000763.2	protein_coding	-	3_out_of_5
1:178873246-178873246	intron_locus	Col17a1	ENSPEMG00000010272	Transcript	ENSPEMT00000013013.2	protein_coding	-	18_out_of_52
1:178873246-178873246	intron_locus	Col17a1	ENSPEMG00000010272	Transcript	ENSPEMT00000013041.2	protein_coding	-	18_out_of_51
1:178873646-178873646	intron_locus	Col17a1	ENSPEMG00000010272	Transcript	ENSPEMT00000013013.2	protein_coding	-	17_out_of_52
1:178873646-178873646	intron_locus	Col17a1	ENSPEMG00000010272	Transcript	ENSPEMT00000013041.2	protein_coding	-	17_out_of_51
1:178873656-178873656	intron_locus	Col17a1	ENSPEMG00000010272	Transcript	ENSPEMT00000013013.2	protein_coding	-	17_out_of_52
1:178873656-178873656	intron_locus	Col17a1	ENSPEMG00000010272	Transcript	ENSPEMT00000013041.2	protein_coding	-	17_out_of_51
1:179131537-179131537	exon_locus	Itprip	ENSPEMG00000025439	Transcript	ENSPEMT00000033980.1	protein_coding	1_out_of_1	-
1:179131565-179131565	exon_locus	Itprip	ENSPEMG00000025439	Transcript	ENSPEMT00000033980.1	protein_coding	1_out_of_1	-
1:187016114-187016114	intron_locus	Acsl5	ENSPEMG00000008253	Transcript	ENSPEMT00000009961.2	protein_coding	-	9_out_of_19
1:187426795-187426795	intergenic_locus	-	-	-	-	-	-	-
1:187468702-187468702	intergenic_locus	-	-	-	-	-	-	-
1:187560780-187560780	intron_locus	Tcf7l2	ENSPEMG00000016442	Transcript	ENSPEMT00000021947.2	protein_coding	-	4_out_of_14
1:187560780-187560780	intron_locus	Tcf7l2	ENSPEMG00000016442	Transcript	ENSPEMT00000021954.2	protein_coding	-	4_out_of_14
1:187560780-187560780	intron_locus	Tcf7l2	ENSPEMG00000016442	Transcript	ENSPEMT00000021957.2	protein_coding	-	4_out_of_14
1:187560780-187560780	intron_locus	Tcf7l2	ENSPEMG00000016442	Transcript	ENSPEMT00000021963.2	protein_coding	-	4_out_of_13
1:187560780-187560780	intron_locus	Tcf7l2	ENSPEMG00000016442	Transcript	ENSPEMT00000021969.2	protein_coding	-	4_out_of_12
1:187560780-187560780	intron_locus	Tcf7l2	ENSPEMG00000016442	Transcript	ENSPEMT00000021972.2	protein_coding	-	5_out_of_12
1:187560780-187560780	intron_locus	Tcf7l2	ENSPEMG00000016442	Transcript	ENSPEMT00000021981.2	protein_coding	-	4_out_of_8
1:188631388-188631388	upstream_gene_locus	Tdrd1	ENSPEMG00000004582	Transcript	ENSPEMT00000005600.2	protein_coding	-	-
1:192125268-192125268	intergenic_locus	-	-	-	-	-	-	-
1:192125299-192125299	intergenic_locus	-	-	-	-	-	-	-
1:192194473-192194473	intergenic_locus	-	-	-	-	-	-	-
1:192363484-192363484	intron_locus	Atrnl1	ENSPEMG00000013781	Transcript	ENSPEMT00000018085.2	protein_coding	-	27_out_of_28
1:193244949-193244949	intergenic_locus	-	-	-	-	-	-	-
10:671073-671073	intron_locus	Acyp2	ENSPEMG00000007619	Transcript	ENSPEMT00000009105.2	protein_coding	-	3_out_of_3
10:4495343-4495343	intergenic_locus	-	-	-	-	-	-	-
10:7052513-7052513	intergenic_locus	-	-	-	-	-	-	-
10:8538542-8538542	intergenic_locus	-	-	-	-	-	-	-
10:8603495-8603495	intergenic_locus	-	-	-	-	-	-	-
10:9045888-9045888	intron_locus	Ehbp1	ENSPEMG00000014061	Transcript	ENSPEMT00000018444.2	protein_coding	-	4_out_of_23
10:10147405-10147405	intergenic_locus	-	-	-	-	-	-	-
10:10888055-10888055	intron_locus	Slc1a4	ENSPEMG00000018063	Transcript	ENSPEMT00000024284.2	protein_coding	-	1_out_of_7
10:11422605-11422605	intergenic_locus	-	-	-	-	-	-	-
10:11422664-11422664	intergenic_locus	-	-	-	-	-	-	-
10:12201952-12201952	intron_locus	Meis1	ENSPEMG00000008113	Transcript	ENSPEMT00000009795.2	protein_coding	-	6_out_of_11
10:12201952-12201952	intron_locus	Meis1	ENSPEMG00000008113	Transcript	ENSPEMT00000009802.2	protein_coding	-	6_out_of_11
10:12318475-12318475	intron_locus	Meis1	ENSPEMG00000008113	Transcript	ENSPEMT00000009795.2	protein_coding	-	9_out_of_11
10:12318475-12318475	intron_locus	Meis1	ENSPEMG00000008113	Transcript	ENSPEMT00000009802.2	protein_coding	-	9_out_of_11
10:18214893-18214893	intron_locus	Cobl	ENSPEMG00000012700	Transcript	ENSPEMT00000016550.2	protein_coding	-	14_out_of_14
10:18214893-18214893	intron_locus	Cobl	ENSPEMG00000012700	Transcript	ENSPEMT00000021104.2	protein_coding	-	7_out_of_7
10:18214893-18214893	intron_locus	Cobl	ENSPEMG00000012700	Transcript	ENSPEMT00000035963.1	protein_coding	-	15_out_of_15
10:18214893-18214893	intron_locus	Cobl	ENSPEMG00000012700	Transcript	ENSPEMT00000040018.1	protein_coding	-	15_out_of_15
10:18214893-18214893	intron_locus	Cobl	ENSPEMG00000012700	Transcript	ENSPEMT00000042626.1	protein_coding	-	13_out_of_13
10:18537136-18537136	intergenic_locus	-	-	-	-	-	-	-
10:23381588-23381588	downstream_gene_locus	Nacad	ENSPEMG00000005783	Transcript	ENSPEMT00000006944.2	protein_coding	-	-
10:23381588-23381588	intron_locus	Ccm2	ENSPEMG00000018848	Transcript	ENSPEMT00000025439.2	protein_coding	-	7_out_of_8
10:23381588-23381588	intron_locus	Ccm2	ENSPEMG00000018848	Transcript	ENSPEMT00000025444.2	protein_coding	-	8_out_of_9
10:23381588-23381588	downstream_gene_locus	Nacad	ENSPEMG00000005783	Transcript	ENSPEMT00000035616.1	protein_coding	-	-
10:23548075-23548075	intergenic_locus	-	-	-	-	-	-	-
10:24067305-24067305	downstream_gene_locus	Ykt6	ENSPEMG00000012487	Transcript	ENSPEMT00000016231.2	protein_coding	-	-
10:24369452-24369452	intergenic_locus	-	-	-	-	-	-	-
10:25831610-25831610	intergenic_locus	-	-	-	-	-	-	-
10:25981343-25981343	downstream_gene_locus	Rnf215	ENSPEMG00000005726	Transcript	ENSPEMT00000006848.2	protein_coding	-	-
10:25981343-25981343	exon_locus	Ccdc157	ENSPEMG00000013669	Transcript	ENSPEMT00000017897.2	protein_coding	10_out_of_10	-
10:26069510-26069510	exon_locus	Sec14l4	ENSPEMG00000010803	Transcript	ENSPEMT00000013698.2	protein_coding	3_out_of_12	-
10:26620466-26620466	upstream_gene_locus	Smtn	ENSPEMG00000002692	Transcript	ENSPEMT00000003416.2	protein_coding	-	-
10:26620466-26620466	intron_locus	Smtn	ENSPEMG00000002692	Transcript	ENSPEMT00000033591.1	protein_coding	-	10_out_of_18
10:26620466-26620466	intron_locus	Smtn	ENSPEMG00000002692	Transcript	ENSPEMT00000039496.1	protein_coding	-	10_out_of_19
10:28981000-28981000	downstream_gene_locus	Sh3bp2	ENSPEMG00000015767	Transcript	ENSPEMT00000020909.2	protein_coding	-	-
10:28981000-28981000	downstream_gene_locus	Sh3bp2	ENSPEMG00000015767	Transcript	ENSPEMT00000020911.2	protein_coding	-	-
10:29508516-29508516	intron_locus	Dok7	ENSPEMG00000018287	Transcript	ENSPEMT00000024621.2	protein_coding	-	2_out_of_7
10:31249644-31249644	intergenic_locus	-	-	-	-	-	-	-
10:32293410-32293410	intergenic_locus	-	-	-	-	-	-	-
10:32293418-32293418	intergenic_locus	-	-	-	-	-	-	-
10:32659980-32659980	intron_locus	Nsg1	ENSPEMG00000015199	Transcript	ENSPEMT00000020065.2	protein_coding	-	2_out_of_2
10:32659980-32659980	intron_locus	Nsg1	ENSPEMG00000015199	Transcript	ENSPEMT00000033311.1	protein_coding	-	3_out_of_3
10:33037959-33037959	intergenic_locus	-	-	-	-	-	-	-
10:35027894-35027894	intergenic_locus	-	-	-	-	-	-	-
10:37850236-37850236	upstream_gene_locus	-	ENSPEMG00000026956	Transcript	ENSPEMT00000016378.2	protein_coding	-	-
10:38363090-38363090	upstream_gene_locus	Fbxl5	ENSPEMG00000012993	Transcript	ENSPEMT00000017010.2	protein_coding	-	-
10:38363090-38363090	upstream_gene_locus	Fbxl5	ENSPEMG00000012993	Transcript	ENSPEMT00000017017.2	protein_coding	-	-
10:38525276-38525276	intergenic_locus	-	-	-	-	-	-	-
10:39159686-39159686	intron_locus	Ldb2	ENSPEMG00000020695	Transcript	ENSPEMT00000028117.2	protein_coding	-	2_out_of_7
10:39159686-39159686	intron_locus	Ldb2	ENSPEMG00000020695	Transcript	ENSPEMT00000028118.2	protein_coding	-	2_out_of_7
10:45971029-45971029	intergenic_locus	-	-	-	-	-	-	-
10:47497414-47497414	intergenic_locus	-	-	-	-	-	-	-
10:57104554-57104554	intron_locus	Rell1	ENSPEMG00000019052	Transcript	ENSPEMT00000025749.2	protein_coding	-	1_out_of_5
10:57130071-57130071	upstream_gene_locus	Rell1	ENSPEMG00000019052	Transcript	ENSPEMT00000025749.2	protein_coding	-	-
10:57266077-57266077	intergenic_locus	-	-	-	-	-	-	-
10:57499168-57499168	intron_locus	Tbc1d1	ENSPEMG00000001751	Transcript	ENSPEMT00000002294.2	protein_coding	-	16_out_of_20
10:57499168-57499168	intron_locus	Tbc1d1	ENSPEMG00000001751	Transcript	ENSPEMT00000002301.2	protein_coding	-	14_out_of_18
10:57744646-57744646	intergenic_locus	-	-	-	-	-	-	-
10:58324226-58324226	intron_locus	Klhl5	ENSPEMG00000010526	Transcript	ENSPEMT00000013308.2	protein_coding	-	4_out_of_10
10:58324226-58324226	intron_locus	Klhl5	ENSPEMG00000010526	Transcript	ENSPEMT00000013311.2	protein_coding	-	3_out_of_9
10:58448964-58448964	exon_locus	Wdr19	ENSPEMG00000012819	Transcript	ENSPEMT00000016742.2	protein_coding	31_out_of_36	-
10:59217495-59217495	intergenic_locus	-	-	-	-	-	-	-
10:60120723-60120723	intergenic_locus	-	-	-	-	-	-	-
10:60120730-60120730	intergenic_locus	-	-	-	-	-	-	-
10:66661945-66661945	intergenic_locus	-	-	-	-	-	-	-
10:69070222-69070222	intergenic_locus	-	-	-	-	-	-	-
10:70363827-70363827	intergenic_locus	-	-	-	-	-	-	-
10:70440947-70440947	downstream_gene_locus	Polr2b	ENSPEMG00000021804	Transcript	ENSPEMT00000029730.2	protein_coding	-	-
10:70440947-70440947	exon_locus	Igfbp7	ENSPEMG00000022355	Transcript	ENSPEMT00000030554.2	protein_coding	3_out_of_5	-
10:70512160-70512160	intergenic_locus	-	-	-	-	-	-	-
10:70512161-70512161	intergenic_locus	-	-	-	-	-	-	-
10:83852735-83852735	intron_locus	Btc	ENSPEMG00000012602	Transcript	ENSPEMT00000016390.2	protein_coding	-	1_out_of_4
10:84291417-84291417	intergenic_locus	-	-	-	-	-	-	-
10:84736643-84736643	intron_locus	Naaa	ENSPEMG00000009024	Transcript	ENSPEMT00000011053.2	protein_coding	-	1_out_of_10
10:85302339-85302339	intron_locus	Shroom3	ENSPEMG00000031032	Transcript	ENSPEMT00000038202.1	protein_coding	-	2_out_of_12
10:85302339-85302339	intron_locus	Shroom3	ENSPEMG00000031032	Transcript	ENSPEMT00000040091.1	protein_coding	-	2_out_of_11
10:85429179-85429179	exon_locus	Shroom3	ENSPEMG00000031032	Transcript	ENSPEMT00000036467.1	protein_coding	8_out_of_11	-
10:85429179-85429179	exon_locus	Shroom3	ENSPEMG00000031032	Transcript	ENSPEMT00000038202.1	protein_coding	10_out_of_13	-
10:85429179-85429179	exon_locus	Shroom3	ENSPEMG00000031032	Transcript	ENSPEMT00000040091.1	protein_coding	9_out_of_12	-
10:85429191-85429191	exon_locus	Shroom3	ENSPEMG00000031032	Transcript	ENSPEMT00000036467.1	protein_coding	8_out_of_11	-
10:85429191-85429191	exon_locus	Shroom3	ENSPEMG00000031032	Transcript	ENSPEMT00000038202.1	protein_coding	10_out_of_13	-
10:85429191-85429191	exon_locus	Shroom3	ENSPEMG00000031032	Transcript	ENSPEMT00000040091.1	protein_coding	9_out_of_12	-
10:85429215-85429215	exon_locus	Shroom3	ENSPEMG00000031032	Transcript	ENSPEMT00000036467.1	protein_coding	8_out_of_11	-
10:85429215-85429215	exon_locus	Shroom3	ENSPEMG00000031032	Transcript	ENSPEMT00000038202.1	protein_coding	10_out_of_13	-
10:85429215-85429215	exon_locus	Shroom3	ENSPEMG00000031032	Transcript	ENSPEMT00000040091.1	protein_coding	9_out_of_12	-
10:85444440-85444440	downstream_gene_locus	Shroom3	ENSPEMG00000031032	Transcript	ENSPEMT00000036467.1	protein_coding	-	-
10:85444440-85444440	downstream_gene_locus	Shroom3	ENSPEMG00000031032	Transcript	ENSPEMT00000038202.1	protein_coding	-	-
10:85444440-85444440	downstream_gene_locus	Shroom3	ENSPEMG00000031032	Transcript	ENSPEMT00000040091.1	protein_coding	-	-
10:85644535-85644535	downstream_gene_locus	Septin11	ENSPEMG00000016338	Transcript	ENSPEMT00000021752.2	protein_coding	-	-
10:85644535-85644535	intron_locus	Septin11	ENSPEMG00000016338	Transcript	ENSPEMT00000021756.2	protein_coding	-	9_out_of_9
10:85644535-85644535	downstream_gene_locus	Septin11	ENSPEMG00000016338	Transcript	ENSPEMT00000021760.2	protein_coding	-	-
10:88761664-88761664	intron_locus	Cfap299	ENSPEMG00000018712	Transcript	ENSPEMT00000025258.2	protein_coding	-	3_out_of_5
10:90879689-90879689	intergenic_locus	-	-	-	-	-	-	-
10:90879785-90879785	intergenic_locus	-	-	-	-	-	-	-
10:92182004-92182004	intron_locus	Wdfy3	ENSPEMG00000016957	Transcript	ENSPEMT00000022759.2	protein_coding	-	31_out_of_63
10:92182004-92182004	intron_locus	Wdfy3	ENSPEMG00000016957	Transcript	ENSPEMT00000022766.2	protein_coding	-	31_out_of_64
10:92328749-92328749	intergenic_locus	-	-	-	-	-	-	-
10:95523147-95523147	intergenic_locus	-	-	-	-	-	-	-
10:96023649-96023649	intergenic_locus	-	-	-	-	-	-	-
10:96539904-96539904	intergenic_locus	-	-	-	-	-	-	-
10:96876458-96876458	intron_locus	Tgfbr3	ENSPEMG00000022511	Transcript	ENSPEMT00000030763.2	protein_coding	-	16_out_of_16
10:97326276-97326276	intergenic_locus	-	-	-	-	-	-	-
11:1655537-1655537	intergenic_locus	-	-	-	-	-	-	-
11:6914865-6914865	intergenic_locus	-	-	-	-	-	-	-
11:9477426-9477426	intergenic_locus	-	-	-	-	-	-	-
11:14736073-14736073	intergenic_locus	-	-	-	-	-	-	-
11:17536225-17536225	intron_locus	Clasp1	ENSPEMG00000001550	Transcript	ENSPEMT00000002806.2	protein_coding	-	16_out_of_40
11:17536225-17536225	intron_locus	Clasp1	ENSPEMG00000001550	Transcript	ENSPEMT00000002812.2	protein_coding	-	16_out_of_38
11:17536225-17536225	intron_locus	Clasp1	ENSPEMG00000001550	Transcript	ENSPEMT00000002842.2	protein_coding	-	16_out_of_35
11:17536225-17536225	intron_locus	Clasp1	ENSPEMG00000001550	Transcript	ENSPEMT00000002855.2	protein_coding	-	16_out_of_38
11:17536225-17536225	intron_locus	Clasp1	ENSPEMG00000001550	Transcript	ENSPEMT00000002867.2	protein_coding	-	16_out_of_37
11:17536225-17536225	intron_locus	Clasp1	ENSPEMG00000001550	Transcript	ENSPEMT00000002881.2	protein_coding	-	10_out_of_32
11:17540323-17540323	intron_locus	Clasp1	ENSPEMG00000001550	Transcript	ENSPEMT00000002806.2	protein_coding	-	19_out_of_40
11:17540323-17540323	intron_locus	Clasp1	ENSPEMG00000001550	Transcript	ENSPEMT00000002812.2	protein_coding	-	18_out_of_38
11:17540323-17540323	intron_locus	Clasp1	ENSPEMG00000001550	Transcript	ENSPEMT00000002842.2	protein_coding	-	18_out_of_35
11:17540323-17540323	intron_locus	Clasp1	ENSPEMG00000001550	Transcript	ENSPEMT00000002855.2	protein_coding	-	18_out_of_38
11:17540323-17540323	intron_locus	Clasp1	ENSPEMG00000001550	Transcript	ENSPEMT00000002867.2	protein_coding	-	19_out_of_37
11:17540323-17540323	intron_locus	Clasp1	ENSPEMG00000001550	Transcript	ENSPEMT00000002881.2	protein_coding	-	13_out_of_32
11:17759443-17759443	intergenic_locus	-	-	-	-	-	-	-
11:17759468-17759468	intergenic_locus	-	-	-	-	-	-	-
11:17759484-17759484	intergenic_locus	-	-	-	-	-	-	-
11:17759485-17759485	intergenic_locus	-	-	-	-	-	-	-
11:17887397-17887397	exon_locus	Gli2	ENSPEMG00000005696	Transcript	ENSPEMT00000006849.2	protein_coding	11_out_of_11	-
11:17890320-17890320	exon_locus	Gli2	ENSPEMG00000005696	Transcript	ENSPEMT00000006849.2	protein_coding	10_out_of_11	-
11:18097500-18097500	intergenic_locus	-	-	-	-	-	-	-
11:18243140-18243140	intergenic_locus	-	-	-	-	-	-	-
11:18329071-18329071	intergenic_locus	-	-	-	-	-	-	-
11:18329072-18329072	intergenic_locus	-	-	-	-	-	-	-
11:18329079-18329079	intergenic_locus	-	-	-	-	-	-	-
11:19157369-19157369	intron_locus	Cfap221	ENSPEMG00000013124	Transcript	ENSPEMT00000017165.2	protein_coding	-	1_out_of_22
11:20536766-20536766	intergenic_locus	-	-	-	-	-	-	-
11:20536767-20536767	intergenic_locus	-	-	-	-	-	-	-
11:20536791-20536791	intergenic_locus	-	-	-	-	-	-	-
11:27335494-27335494	exon_locus	Lct	ENSPEMG00000019494	Transcript	ENSPEMT00000026371.2	protein_coding	8_out_of_17	-
11:29619839-29619839	exon_locus	AA986860	ENSPEMG00000005057	Transcript	ENSPEMT00000006065.2	protein_coding	3_out_of_3	-
11:29765661-29765661	exon_locus	Fcmr	ENSPEMG00000022804	Transcript	ENSPEMT00000031218.2	protein_coding	2_out_of_8	-
11:30976979-30976979	intron_locus	Cdk18	ENSPEMG00000007346	Transcript	ENSPEMT00000008751.2	protein_coding	-	7_out_of_14
11:31056060-31056060	downstream_gene_locus	-	ENSPEMG00000003910	Transcript	ENSPEMT00000004767.2	miRNA	-	-
11:31190076-31190076	exon_locus	Nuak2	ENSPEMG00000021423	Transcript	ENSPEMT00000029190.2	protein_coding	7_out_of_7	-
11:31190076-31190076	exon_locus	Nuak2	ENSPEMG00000021423	Transcript	ENSPEMT00000029191.2	protein_coding	8_out_of_8	-
11:31401575-31401575	intergenic_locus	-	-	-	-	-	-	-
11:31740980-31740980	intergenic_locus	-	-	-	-	-	-	-
11:32066296-32066296	intergenic_locus	-	-	-	-	-	-	-
11:32066340-32066340	intergenic_locus	-	-	-	-	-	-	-
11:32142564-32142564	intron_locus	Plekha6	ENSPEMG00000000750	Transcript	ENSPEMT00000001089.2	protein_coding	-	1_out_of_23
11:32142564-32142564	intron_locus	Plekha6	ENSPEMG00000000750	Transcript	ENSPEMT00000001097.2	protein_coding	-	1_out_of_19
11:32871708-32871708	intergenic_locus	-	-	-	-	-	-	-
11:32971555-32971555	intergenic_locus	-	-	-	-	-	-	-
11:32971558-32971558	intergenic_locus	-	-	-	-	-	-	-
11:33000131-33000131	intergenic_locus	-	-	-	-	-	-	-
11:33670570-33670570	intron_locus	Syt2	ENSPEMG00000029473	Transcript	ENSPEMT00000038695.1	protein_coding	-	4_out_of_7
11:34028463-34028463	intron_locus	Lgr6	ENSPEMG00000010971	Transcript	ENSPEMT00000013952.2	protein_coding	-	1_out_of_17
11:34052419-34052419	intron_locus	Ptprv	ENSPEMG00000010006	Transcript	ENSPEMT00000012506.2	protein_coding	-	29_out_of_30
11:34052419-34052419	upstream_gene_locus	Lgr6	ENSPEMG00000010971	Transcript	ENSPEMT00000013952.2	protein_coding	-	-
11:34164556-34164556	intergenic_locus	-	-	-	-	-	-	-
11:34464257-34464257	intron_locus	Nav1	ENSPEMG00000019267	Transcript	ENSPEMT00000026071.2	protein_coding	-	3_out_of_29
11:34464257-34464257	intron_locus	Nav1	ENSPEMG00000019267	Transcript	ENSPEMT00000026072.2	protein_coding	-	3_out_of_27
11:35119498-35119498	intron_locus	Kif21b	ENSPEMG00000005001	Transcript	ENSPEMT00000006306.2	protein_coding	-	14_out_of_34
11:35119578-35119578	exon_locus	Kif21b	ENSPEMG00000005001	Transcript	ENSPEMT00000006306.2	protein_coding	15_out_of_35	-
11:35133800-35133800	intron_locus	Kif21b	ENSPEMG00000005001	Transcript	ENSPEMT00000006306.2	protein_coding	-	28_out_of_34
11:35201145-35201145	intron_locus	Inava	ENSPEMG00000000963	Transcript	ENSPEMT00000001329.2	protein_coding	-	1_out_of_9
11:35201146-35201146	intron_locus	Inava	ENSPEMG00000000963	Transcript	ENSPEMT00000001329.2	protein_coding	-	1_out_of_9
11:35448573-35448573	exon_locus	Kif14	ENSPEMG00000031000	Transcript	ENSPEMT00000037013.1	protein_coding	1_out_of_29	-
11:35976624-35976624	intron_locus	-	ENSPEMG00000031238	Transcript	ENSPEMT00000036737.1	protein_coding	-	1_out_of_7
11:36022238-36022238	intergenic_locus	-	-	-	-	-	-	-
11:36206740-36206740	intergenic_locus	-	-	-	-	-	-	-
11:36206787-36206787	intergenic_locus	-	-	-	-	-	-	-
11:51063344-51063344	intron_locus	Nmnat2	ENSPEMG00000008033	Transcript	ENSPEMT00000009678.2	protein_coding	-	1_out_of_10
11:51258725-51258725	intron_locus	Lamc1	ENSPEMG00000001790	Transcript	ENSPEMT00000002323.2	protein_coding	-	18_out_of_27
11:51258726-51258726	intron_locus	Lamc1	ENSPEMG00000001790	Transcript	ENSPEMT00000002323.2	protein_coding	-	18_out_of_27
11:51688843-51688843	downstream_gene_locus	Rgs8	ENSPEMG00000017035	Transcript	ENSPEMT00000022786.2	protein_coding	-	-
11:51688843-51688843	downstream_gene_locus	Rgs8	ENSPEMG00000017035	Transcript	ENSPEMT00000022789.2	protein_coding	-	-
11:53025699-53025699	intergenic_locus	-	-	-	-	-	-	-
11:54534162-54534162	intergenic_locus	-	-	-	-	-	-	-
11:61875238-61875238	intron_locus	Kifap3	ENSPEMG00000020030	Transcript	ENSPEMT00000027131.2	protein_coding	-	15_out_of_19
11:61875238-61875238	intron_locus	Kifap3	ENSPEMG00000020030	Transcript	ENSPEMT00000040301.1	protein_coding	-	15_out_of_19
11:64325186-64325186	intron_locus	Mael	ENSPEMG00000028769	Transcript	ENSPEMT00000037355.1	protein_coding	-	2_out_of_10
11:64325186-64325186	intron_locus	Mael	ENSPEMG00000028769	Transcript	ENSPEMT00000039288.1	protein_coding	-	2_out_of_11
11:64325193-64325193	intron_locus	Mael	ENSPEMG00000028769	Transcript	ENSPEMT00000037355.1	protein_coding	-	2_out_of_10
11:64325193-64325193	intron_locus	Mael	ENSPEMG00000028769	Transcript	ENSPEMT00000039288.1	protein_coding	-	2_out_of_11
11:65607363-65607363	intergenic_locus	-	-	-	-	-	-	-
11:70708491-70708491	intron_locus	Cfap45	ENSPEMG00000016692	Transcript	ENSPEMT00000022272.2	protein_coding	-	7_out_of_11
11:70740738-70740738	intergenic_locus	-	-	-	-	-	-	-
11:76302100-76302100	exon_locus	Kif26b	ENSPEMG00000007146	Transcript	ENSPEMT00000008573.2	protein_coding	12_out_of_15	-
11:76529770-76529770	intron_locus	Smyd3	ENSPEMG00000002180	Transcript	ENSPEMT00000002839.2	protein_coding	-	5_out_of_11
11:77002348-77002348	intron_locus	Cnst	ENSPEMG00000018492	Transcript	ENSPEMT00000024919.2	protein_coding	-	1_out_of_9
11:77032463-77032463	exon_locus	Cnst	ENSPEMG00000018492	Transcript	ENSPEMT00000024919.2	protein_coding	8_out_of_10	-
11:77306688-77306688	intergenic_locus	-	-	-	-	-	-	-
11:77667917-77667917	intergenic_locus	-	-	-	-	-	-	-
11:77898654-77898654	downstream_gene_locus	Stum	ENSPEMG00000000087	Transcript	ENSPEMT00000000115.2	protein_coding	-	-
11:77898654-77898654	downstream_gene_locus	Stum	ENSPEMG00000000087	Transcript	ENSPEMT00000037248.1	protein_coding	-	-
11:78397030-78397030	exon_locus	Pycr2	ENSPEMG00000018727	Transcript	ENSPEMT00000025282.2	protein_coding	4_out_of_7	-
11:79177331-79177331	intron_locus	Dnah14	ENSPEMG00000025670	Transcript	ENSPEMT00000036600.1	protein_coding	-	13_out_of_82
11:79391055-79391055	intergenic_locus	-	-	-	-	-	-	-
11:79391057-79391057	intergenic_locus	-	-	-	-	-	-	-
11:79391069-79391069	intergenic_locus	-	-	-	-	-	-	-
11:79391098-79391098	intergenic_locus	-	-	-	-	-	-	-
11:79391122-79391122	intergenic_locus	-	-	-	-	-	-	-
11:80024751-80024751	intron_locus	Capn2	ENSPEMG00000022586	Transcript	ENSPEMT00000030889.2	protein_coding	-	1_out_of_20
11:80327570-80327570	intron_locus	Susd4	ENSPEMG00000022185	Transcript	ENSPEMT00000030308.2	protein_coding	-	1_out_of_7
11:80368621-80368621	intron_locus	Susd4	ENSPEMG00000022185	Transcript	ENSPEMT00000030308.2	protein_coding	-	1_out_of_7
11:86345318-86345318	exon_locus	Ush2a	ENSPEMG00000011465	Transcript	ENSPEMT00000014785.2	protein_coding	40_out_of_71	-
11:88852351-88852351	exon_locus	Ptpn14	ENSPEMG00000012598	Transcript	ENSPEMT00000016407.2	protein_coding	16_out_of_18	-
11:89502229-89502229	intergenic_locus	-	-	-	-	-	-	-
11:91138172-91138172	intergenic_locus	-	-	-	-	-	-	-
11:92419018-92419018	upstream_gene_locus	Lamb3	ENSPEMG00000017689	Transcript	ENSPEMT00000023779.2	protein_coding	-	-
11:93653745-93653745	intergenic_locus	-	-	-	-	-	-	-
12:2780994-2780994	intron_locus	Ppm1f	ENSPEMG00000031295	Transcript	ENSPEMT00000033724.1	protein_coding	-	5_out_of_6
12:2784449-2784449	exon_locus	Ppm1f	ENSPEMG00000031295	Transcript	ENSPEMT00000033724.1	protein_coding	7_out_of_7	-
12:3388704-3388704	intergenic_locus	-	-	-	-	-	-	-
12:3465692-3465692	intron_locus	Aifm3	ENSPEMG00000012830	Transcript	ENSPEMT00000016721.2	protein_coding	-	13_out_of_19
12:3465692-3465692	intron_locus	Aifm3	ENSPEMG00000012830	Transcript	ENSPEMT00000016730.2	protein_coding	-	13_out_of_18
12:3465701-3465701	exon_locus	Aifm3	ENSPEMG00000012830	Transcript	ENSPEMT00000016721.2	protein_coding	14_out_of_20	-
12:3465701-3465701	exon_locus	Aifm3	ENSPEMG00000012830	Transcript	ENSPEMT00000016730.2	protein_coding	14_out_of_19	-
12:3468275-3468275	upstream_gene_locus	Lztr1	ENSPEMG00000012696	Transcript	ENSPEMT00000016562.2	protein_coding	-	-
12:3468275-3468275	upstream_gene_locus	Lztr1	ENSPEMG00000012696	Transcript	ENSPEMT00000016567.2	protein_coding	-	-
12:3468275-3468275	intron_locus	Aifm3	ENSPEMG00000012830	Transcript	ENSPEMT00000016721.2	protein_coding	-	17_out_of_19
12:3468275-3468275	intron_locus	Aifm3	ENSPEMG00000012830	Transcript	ENSPEMT00000016730.2	protein_coding	-	17_out_of_18
12:4208217-4208217	intergenic_locus	-	-	-	-	-	-	-
12:4262734-4262734	intergenic_locus	-	-	-	-	-	-	-
12:4272152-4272152	intron_locus	-	ENSPEMG00000005605	Transcript	ENSPEMT00000006723.2	protein_coding	-	6_out_of_6
12:4272152-4272152	downstream_gene_locus	Zdhhc8	ENSPEMG00000012434	Transcript	ENSPEMT00000016153.2	protein_coding	-	-
12:4528670-4528670	intron_locus	Txnrd2	ENSPEMG00000000594	Transcript	ENSPEMT00000000997.2	protein_coding	-	2_out_of_16
12:4528670-4528670	intron_locus	Txnrd2	ENSPEMG00000000594	Transcript	ENSPEMT00000001014.2	protein_coding	-	2_out_of_11
12:4528670-4528670	intron_locus	Txnrd2	ENSPEMG00000000594	Transcript	ENSPEMT00000001035.2	protein_coding	-	3_out_of_4
12:4528670-4528670	downstream_gene_locus	-	ENSPEMG00000030443	Transcript	ENSPEMT00000037377.1	protein_coding	-	-
12:4528670-4528670	downstream_gene_locus	-	ENSPEMG00000030443	Transcript	ENSPEMT00000042402.1	protein_coding	-	-
12:4594068-4594068	intron_locus	Txnrd2	ENSPEMG00000000594	Transcript	ENSPEMT00000000997.2	protein_coding	-	7_out_of_16
12:4594068-4594068	intron_locus	Txnrd2	ENSPEMG00000000594	Transcript	ENSPEMT00000001014.2	protein_coding	-	7_out_of_11
12:4594068-4594068	downstream_gene_locus	Txnrd2	ENSPEMG00000000594	Transcript	ENSPEMT00000001035.2	protein_coding	-	-
12:4813720-4813720	intergenic_locus	-	-	-	-	-	-	-
12:5032765-5032765	intron_locus	2510002D24Rik	ENSPEMG00000003609	Transcript	ENSPEMT00000004451.2	protein_coding	-	1_out_of_1
12:5032765-5032765	downstream_gene_locus	2510002D24Rik	ENSPEMG00000003609	Transcript	ENSPEMT00000004458.2	protein_coding	-	-
12:5032765-5032765	downstream_gene_locus	Ufd1	ENSPEMG00000011595	Transcript	ENSPEMT00000014873.2	protein_coding	-	-
12:5032765-5032765	intron_locus	2510002D24Rik	ENSPEMG00000003609	Transcript	ENSPEMT00000033908.1	protein_coding	-	2_out_of_2
12:6008653-6008653	intergenic_locus	-	-	-	-	-	-	-
12:7309056-7309056	intergenic_locus	-	-	-	-	-	-	-
12:7703873-7703873	exon_locus	Clcn2	ENSPEMG00000008108	Transcript	ENSPEMT00000009807.2	protein_coding	5_out_of_24	-
12:7703873-7703873	exon_locus	Clcn2	ENSPEMG00000008108	Transcript	ENSPEMT00000034730.1	protein_coding	4_out_of_23	-
12:7873349-7873349	exon_locus	Dvl3	ENSPEMG00000017805	Transcript	ENSPEMT00000023898.2	protein_coding	15_out_of_16	-
12:7882126-7882126	intron_locus	Dvl3	ENSPEMG00000017805	Transcript	ENSPEMT00000023898.2	protein_coding	-	4_out_of_15
12:7901893-7901893	exon_locus	Eif2b5	ENSPEMG00000009037	Transcript	ENSPEMT00000011080.2	protein_coding	7_out_of_16	-
12:8495088-8495088	exon_locus	Klhl6	ENSPEMG00000016219	Transcript	ENSPEMT00000021558.2	protein_coding	7_out_of_7	-
12:8495089-8495089	exon_locus	Klhl6	ENSPEMG00000016219	Transcript	ENSPEMT00000021558.2	protein_coding	7_out_of_7	-
12:8605056-8605056	intergenic_locus	-	-	-	-	-	-	-
12:9575146-9575146	intergenic_locus	-	-	-	-	-	-	-
12:9818205-9818205	upstream_gene_locus	St6gal1	ENSPEMG00000016299	Transcript	ENSPEMT00000021681.2	protein_coding	-	-
12:9982421-9982421	intron_locus	Masp1	ENSPEMG00000011384	Transcript	ENSPEMT00000014556.2	protein_coding	-	10_out_of_15
12:9982421-9982421	downstream_gene_locus	Masp1	ENSPEMG00000011384	Transcript	ENSPEMT00000040252.1	protein_coding	-	-
12:10958804-10958804	intergenic_locus	-	-	-	-	-	-	-
12:10958816-10958816	intergenic_locus	-	-	-	-	-	-	-
12:11014839-11014839	intergenic_locus	-	-	-	-	-	-	-
12:11014845-11014845	intergenic_locus	-	-	-	-	-	-	-
12:12343775-12343775	intron_locus	Trp63	ENSPEMG00000011679	Transcript	ENSPEMT00000015011.2	protein_coding	-	3_out_of_10
12:12343775-12343775	intron_locus	Trp63	ENSPEMG00000011679	Transcript	ENSPEMT00000015029.2	protein_coding	-	3_out_of_13
12:12343775-12343775	intron_locus	Trp63	ENSPEMG00000011679	Transcript	ENSPEMT00000015039.2	protein_coding	-	3_out_of_12
12:12343775-12343775	intron_locus	Trp63	ENSPEMG00000011679	Transcript	ENSPEMT00000015047.2	protein_coding	-	1_out_of_11
12:15140705-15140705	intron_locus	Mb21d2	ENSPEMG00000013470	Transcript	ENSPEMT00000017638.2	protein_coding	-	1_out_of_1
12:16703334-16703334	exon_locus	Atp13a3	ENSPEMG00000007408	Transcript	ENSPEMT00000008828.2	protein_coding	10_out_of_30	-
12:16703334-16703334	exon_locus	Atp13a3	ENSPEMG00000007408	Transcript	ENSPEMT00000008840.2	protein_coding	10_out_of_31	-
12:16853998-16853998	intergenic_locus	-	-	-	-	-	-	-
12:17333584-17333584	intron_locus	Xxylt1	ENSPEMG00000014091	Transcript	ENSPEMT00000018497.2	protein_coding	-	4_out_of_4
12:17780233-17780233	intergenic_locus	-	-	-	-	-	-	-
12:17986307-17986307	intergenic_locus	-	-	-	-	-	-	-
12:18514468-18514468	exon_locus	Nrros	ENSPEMG00000010944	Transcript	ENSPEMT00000013906.2	protein_coding	2_out_of_2	-
12:19678582-19678582	intergenic_locus	-	-	-	-	-	-	-
12:19678583-19678583	intergenic_locus	-	-	-	-	-	-	-
12:20393045-20393045	intron_locus	Itgb5	ENSPEMG00000016525	Transcript	ENSPEMT00000022025.2	protein_coding	-	10_out_of_14
12:21693301-21693301	intron_locus	Adcy5	ENSPEMG00000017362	Transcript	ENSPEMT00000023294.2	protein_coding	-	1_out_of_20
12:22896882-22896882	exon_locus	Ildr1	ENSPEMG00000001729	Transcript	ENSPEMT00000002292.2	protein_coding	6_out_of_7	-
12:22896882-22896882	exon_locus	Ildr1	ENSPEMG00000001729	Transcript	ENSPEMT00000002302.2	protein_coding	7_out_of_8	-
12:23843316-23843316	intergenic_locus	-	-	-	-	-	-	-
12:23937965-23937965	intergenic_locus	-	-	-	-	-	-	-
12:24253866-24253866	intergenic_locus	-	-	-	-	-	-	-
12:24253889-24253889	intergenic_locus	-	-	-	-	-	-	-
12:24504533-24504533	intron_locus	Cfap91	ENSPEMG00000012934	Transcript	ENSPEMT00000016889.2	protein_coding	-	7_out_of_17
12:24504533-24504533	intron_locus	Cfap91	ENSPEMG00000012934	Transcript	ENSPEMT00000016901.2	protein_coding	-	7_out_of_8
12:24906826-24906826	intergenic_locus	-	-	-	-	-	-	-
12:30441429-30441429	intron_locus	Cfap44	ENSPEMG00000002203	Transcript	ENSPEMT00000002904.2	protein_coding	-	7_out_of_33
12:30693490-30693490	intergenic_locus	-	-	-	-	-	-	-
12:31878769-31878769	intergenic_locus	-	-	-	-	-	-	-
12:37769610-37769610	intron_locus	Cblb	ENSPEMG00000013659	Transcript	ENSPEMT00000017886.2	protein_coding	-	2_out_of_17
12:37769610-37769610	intron_locus	Cblb	ENSPEMG00000013659	Transcript	ENSPEMT00000017890.2	protein_coding	-	2_out_of_16
12:48081255-48081255	intergenic_locus	-	-	-	-	-	-	-
12:60739275-60739275	intergenic_locus	-	-	-	-	-	-	-
12:61646631-61646631	intron_locus	Usp25	ENSPEMG00000017372	Transcript	ENSPEMT00000023255.2	protein_coding	-	1_out_of_23
12:71084166-71084166	intergenic_locus	-	-	-	-	-	-	-
12:74859799-74859799	intergenic_locus	-	-	-	-	-	-	-
12:75136950-75136950	intron_locus	Cfap298	ENSPEMG00000021301	Transcript	ENSPEMT00000029017.2	protein_coding	-	1_out_of_6
12:75902112-75902112	intron_locus	Gart	ENSPEMG00000021620	Transcript	ENSPEMT00000029471.2	protein_coding	-	18_out_of_20
12:76142557-76142557	exon_locus	Itsn1	ENSPEMG00000014932	Transcript	ENSPEMT00000019752.2	protein_coding	20_out_of_38	-
12:76142557-76142557	exon_locus	Itsn1	ENSPEMG00000014932	Transcript	ENSPEMT00000019757.2	protein_coding	20_out_of_28	-
12:76142557-76142557	exon_locus	Itsn1	ENSPEMG00000014932	Transcript	ENSPEMT00000019759.2	protein_coding	20_out_of_26	-
12:76142557-76142557	exon_locus	Itsn1	ENSPEMG00000014932	Transcript	ENSPEMT00000019762.2	protein_coding	19_out_of_37	-
12:76142628-76142628	intron_locus	Itsn1	ENSPEMG00000014932	Transcript	ENSPEMT00000019752.2	protein_coding	-	20_out_of_37
12:76142628-76142628	intron_locus	Itsn1	ENSPEMG00000014932	Transcript	ENSPEMT00000019757.2	protein_coding	-	20_out_of_27
12:76142628-76142628	intron_locus	Itsn1	ENSPEMG00000014932	Transcript	ENSPEMT00000019759.2	protein_coding	-	20_out_of_25
12:76142628-76142628	intron_locus	Itsn1	ENSPEMG00000014932	Transcript	ENSPEMT00000019762.2	protein_coding	-	19_out_of_36
12:78191703-78191703	downstream_gene_locus	-	ENSPEMG00000029598	Transcript	ENSPEMT00000041293.1	protein_coding	-	-
12:78303855-78303855	intron_locus	Dop1b	ENSPEMG00000007073	Transcript	ENSPEMT00000008555.2	protein_coding	-	3_out_of_35
12:78309812-78309812	intron_locus	Dop1b	ENSPEMG00000007073	Transcript	ENSPEMT00000008555.2	protein_coding	-	4_out_of_35
12:78345901-78345901	exon_locus	Dop1b	ENSPEMG00000007073	Transcript	ENSPEMT00000008555.2	protein_coding	22_out_of_36	-
12:78345910-78345910	exon_locus	Dop1b	ENSPEMG00000007073	Transcript	ENSPEMT00000008555.2	protein_coding	22_out_of_36	-
12:78451060-78451060	exon_locus	Morc3	ENSPEMG00000011221	Transcript	ENSPEMT00000014361.2	protein_coding	14_out_of_15	-
12:78631353-78631353	exon_locus	Zbtb21	ENSPEMG00000025526	Transcript	ENSPEMT00000042210.1	protein_coding	2_out_of_3	-
12:79873837-79873837	intron_locus	Dscam	ENSPEMG00000013979	Transcript	ENSPEMT00000018367.2	protein_coding	-	3_out_of_32
12:81078484-81078484	intergenic_locus	-	-	-	-	-	-	-
12:81078485-81078485	intergenic_locus	-	-	-	-	-	-	-
12:81256458-81256458	intergenic_locus	-	-	-	-	-	-	-
12:81256472-81256472	intergenic_locus	-	-	-	-	-	-	-
12:81611745-81611745	intergenic_locus	-	-	-	-	-	-	-
12:82030322-82030322	exon_locus	Kcnj6	ENSPEMG00000000223	Transcript	ENSPEMT00000000303.2	protein_coding	2_out_of_4	-
12:82030322-82030322	exon_locus	Kcnj6	ENSPEMG00000000223	Transcript	ENSPEMT00000000306.2	protein_coding	2_out_of_3	-
12:82125178-82125178	downstream_gene_locus	Kcnj6	ENSPEMG00000000223	Transcript	ENSPEMT00000000303.2	protein_coding	-	-
12:82125204-82125204	downstream_gene_locus	Kcnj6	ENSPEMG00000000223	Transcript	ENSPEMT00000000303.2	protein_coding	-	-
12:82125221-82125221	downstream_gene_locus	Kcnj6	ENSPEMG00000000223	Transcript	ENSPEMT00000000303.2	protein_coding	-	-
12:82125285-82125285	downstream_gene_locus	Kcnj6	ENSPEMG00000000223	Transcript	ENSPEMT00000000303.2	protein_coding	-	-
12:82390112-82390112	upstream_gene_locus	Vps26c	ENSPEMG00000016213	Transcript	ENSPEMT00000021544.2	protein_coding	-	-
12:82688605-82688605	intron_locus	Hlcs	ENSPEMG00000013311	Transcript	ENSPEMT00000017433.2	protein_coding	-	5_out_of_10
12:82775969-82775969	intron_locus	Hlcs	ENSPEMG00000013311	Transcript	ENSPEMT00000017433.2	protein_coding	-	6_out_of_10
12:82837381-82837381	intron_locus	Sim2	ENSPEMG00000012087	Transcript	ENSPEMT00000015630.2	protein_coding	-	8_out_of_11
12:82845089-82845089	intron_locus	Sim2	ENSPEMG00000012087	Transcript	ENSPEMT00000015630.2	protein_coding	-	7_out_of_11
12:82929315-82929315	intergenic_locus	-	-	-	-	-	-	-
12:83009987-83009987	intergenic_locus	-	-	-	-	-	-	-
12:83083195-83083195	intron_locus	Chaf1b	ENSPEMG00000011223	Transcript	ENSPEMT00000014317.2	protein_coding	-	11_out_of_12
13:171000-171000	downstream_gene_locus	Washc1	ENSPEMG00000016845	Transcript	ENSPEMT00000022505.2	protein_coding	-	-
13:175750-175750	intron_locus	Washc1	ENSPEMG00000016845	Transcript	ENSPEMT00000022505.2	protein_coding	-	5_out_of_9
13:489660-489660	intron_locus	Rab31	ENSPEMG00000030667	Transcript	ENSPEMT00000037092.1	protein_coding	-	1_out_of_6
13:489697-489697	intron_locus	Rab31	ENSPEMG00000030667	Transcript	ENSPEMT00000037092.1	protein_coding	-	1_out_of_6
13:2069749-2069749	intergenic_locus	-	-	-	-	-	-	-
13:2676942-2676942	intergenic_locus	-	-	-	-	-	-	-
13:3310148-3310148	intron_locus	Fbxl17	ENSPEMG00000023113	Transcript	ENSPEMT00000031663.2	protein_coding	-	8_out_of_9
13:3322801-3322801	intron_locus	Fbxl17	ENSPEMG00000023113	Transcript	ENSPEMT00000031663.2	protein_coding	-	9_out_of_9
13:3322806-3322806	intron_locus	Fbxl17	ENSPEMG00000023113	Transcript	ENSPEMT00000031663.2	protein_coding	-	9_out_of_9
13:3818657-3818657	intergenic_locus	-	-	-	-	-	-	-
13:3818674-3818674	intergenic_locus	-	-	-	-	-	-	-
13:5898884-5898884	intergenic_locus	-	-	-	-	-	-	-
13:6373828-6373828	intron_locus	Dner	ENSPEMG00000008431	Transcript	ENSPEMT00000010227.2	protein_coding	-	1_out_of_13
13:7204469-7204469	intergenic_locus	-	-	-	-	-	-	-
13:7247314-7247314	intergenic_locus	-	-	-	-	-	-	-
13:7291820-7291820	downstream_gene_locus	-	ENSPEMG00000010739	Transcript	ENSPEMT00000013605.2	protein_coding	-	-
13:9810215-9810215	intergenic_locus	-	-	-	-	-	-	-
13:10500742-10500742	upstream_gene_locus	Sh3bp4	ENSPEMG00000022888	Transcript	ENSPEMT00000031349.2	protein_coding	-	-
13:10793099-10793099	intergenic_locus	-	-	-	-	-	-	-
13:10962885-10962885	intron_locus	Agap1	ENSPEMG00000021872	Transcript	ENSPEMT00000029835.2	protein_coding	-	1_out_of_17
13:10962885-10962885	intron_locus	Agap1	ENSPEMG00000021872	Transcript	ENSPEMT00000029836.2	protein_coding	-	1_out_of_16
13:11257483-11257483	intron_locus	Agap1	ENSPEMG00000021872	Transcript	ENSPEMT00000029835.2	protein_coding	-	13_out_of_17
13:11257483-11257483	intron_locus	Agap1	ENSPEMG00000021872	Transcript	ENSPEMT00000029836.2	protein_coding	-	12_out_of_16
13:11332417-11332417	intergenic_locus	-	-	-	-	-	-	-
13:11333100-11333100	intergenic_locus	-	-	-	-	-	-	-
13:12290209-12290209	exon_locus	Col6a3	ENSPEMG00000023168	Transcript	ENSPEMT00000031745.2	protein_coding	2_out_of_43	-
13:12290209-12290209	intron_locus	Col6a3	ENSPEMG00000023168	Transcript	ENSPEMT00000031746.2	protein_coding	-	1_out_of_39
13:12425143-12425143	intron_locus	Rab17	ENSPEMG00000022598	Transcript	ENSPEMT00000030903.2	protein_coding	-	2_out_of_5
13:12425144-12425144	intron_locus	Rab17	ENSPEMG00000022598	Transcript	ENSPEMT00000030903.2	protein_coding	-	2_out_of_5
13:12518052-12518052	intron_locus	-	ENSPEMG00000022605	Transcript	ENSPEMT00000030916.2	protein_coding	-	1_out_of_12
13:12518052-12518052	upstream_gene_locus	-	ENSPEMG00000022605	Transcript	ENSPEMT00000030917.2	protein_coding	-	-
13:12518052-12518052	upstream_gene_locus	-	ENSPEMG00000022605	Transcript	ENSPEMT00000041269.1	protein_coding	-	-
13:12518119-12518119	intron_locus	-	ENSPEMG00000022605	Transcript	ENSPEMT00000030916.2	protein_coding	-	1_out_of_12
13:12518119-12518119	upstream_gene_locus	-	ENSPEMG00000022605	Transcript	ENSPEMT00000030917.2	protein_coding	-	-
13:12518119-12518119	upstream_gene_locus	-	ENSPEMG00000022605	Transcript	ENSPEMT00000041269.1	protein_coding	-	-
13:12848892-12848892	intron_locus	Erfe	ENSPEMG00000010331	Transcript	ENSPEMT00000012997.2	protein_coding	-	1_out_of_7
13:12848986-12848986	intron_locus	Erfe	ENSPEMG00000010331	Transcript	ENSPEMT00000012997.2	protein_coding	-	1_out_of_7
13:12921599-12921599	exon_locus	Per2	ENSPEMG00000024062	Transcript	ENSPEMT00000032984.2	protein_coding	16_out_of_22	-
13:12977857-12977857	intron_locus	Traf3ip1	ENSPEMG00000023468	Transcript	ENSPEMT00000032166.2	protein_coding	-	1_out_of_14
13:12977857-12977857	intron_locus	Traf3ip1	ENSPEMG00000023468	Transcript	ENSPEMT00000032167.2	protein_coding	-	1_out_of_15
13:13343057-13343057	intergenic_locus	-	-	-	-	-	-	-
13:14577270-14577270	intron_locus	Kif1a	ENSPEMG00000002901	Transcript	ENSPEMT00000004459.2	protein_coding	-	46_out_of_47
13:14577270-14577270	intron_locus	Kif1a	ENSPEMG00000002901	Transcript	ENSPEMT00000004491.2	protein_coding	-	45_out_of_46
13:14577270-14577270	intron_locus	Kif1a	ENSPEMG00000002901	Transcript	ENSPEMT00000034105.1	protein_coding	-	45_out_of_46
13:14580038-14580038	intron_locus	Kif1a	ENSPEMG00000002901	Transcript	ENSPEMT00000004459.2	protein_coding	-	43_out_of_47
13:14580038-14580038	intron_locus	Kif1a	ENSPEMG00000002901	Transcript	ENSPEMT00000004491.2	protein_coding	-	42_out_of_46
13:14580038-14580038	intron_locus	Kif1a	ENSPEMG00000002901	Transcript	ENSPEMT00000034105.1	protein_coding	-	42_out_of_46
13:14593946-14593946	intron_locus	Kif1a	ENSPEMG00000002901	Transcript	ENSPEMT00000004459.2	protein_coding	-	37_out_of_47
13:14593946-14593946	intron_locus	Kif1a	ENSPEMG00000002901	Transcript	ENSPEMT00000004491.2	protein_coding	-	35_out_of_46
13:14593946-14593946	intron_locus	Kif1a	ENSPEMG00000002901	Transcript	ENSPEMT00000034105.1	protein_coding	-	35_out_of_46
13:14607879-14607879	intron_locus	Kif1a	ENSPEMG00000002901	Transcript	ENSPEMT00000004459.2	protein_coding	-	26_out_of_47
13:14607879-14607879	intron_locus	Kif1a	ENSPEMG00000002901	Transcript	ENSPEMT00000004491.2	protein_coding	-	24_out_of_46
13:14607879-14607879	intron_locus	Kif1a	ENSPEMG00000002901	Transcript	ENSPEMT00000034105.1	protein_coding	-	24_out_of_46
13:14612650-14612650	intron_locus	Kif1a	ENSPEMG00000002901	Transcript	ENSPEMT00000004459.2	protein_coding	-	24_out_of_47
13:14612650-14612650	intron_locus	Kif1a	ENSPEMG00000002901	Transcript	ENSPEMT00000004491.2	protein_coding	-	23_out_of_46
13:14612650-14612650	intron_locus	Kif1a	ENSPEMG00000002901	Transcript	ENSPEMT00000034105.1	protein_coding	-	23_out_of_46
13:14700443-14700443	intron_locus	Agxt	ENSPEMG00000013891	Transcript	ENSPEMT00000018224.2	protein_coding	-	5_out_of_10
13:15188634-15188634	intron_locus	Farp2	ENSPEMG00000023787	Transcript	ENSPEMT00000032604.2	protein_coding	-	17_out_of_25
13:15258775-15258775	intergenic_locus	-	-	-	-	-	-	-
13:15489684-15489684	exon_locus	Neu4	ENSPEMG00000022695	Transcript	ENSPEMT00000031061.2	protein_coding	3_out_of_3	-
13:19135458-19135458	exon_locus	Gin1	ENSPEMG00000028100	Transcript	ENSPEMT00000033617.1	protein_coding	4_out_of_6	-
13:21756032-21756032	intron_locus	Mtcl1	ENSPEMG00000021910	Transcript	ENSPEMT00000029901.2	protein_coding	-	7_out_of_14
13:21756032-21756032	intron_locus	Mtcl1	ENSPEMG00000021910	Transcript	ENSPEMT00000029903.2	protein_coding	-	6_out_of_12
13:21756032-21756032	intron_locus	Mtcl1	ENSPEMG00000021910	Transcript	ENSPEMT00000033846.1	protein_coding	-	3_out_of_7
13:21756033-21756033	intron_locus	Mtcl1	ENSPEMG00000021910	Transcript	ENSPEMT00000029901.2	protein_coding	-	7_out_of_14
13:21756033-21756033	intron_locus	Mtcl1	ENSPEMG00000021910	Transcript	ENSPEMT00000029903.2	protein_coding	-	6_out_of_12
13:21756033-21756033	intron_locus	Mtcl1	ENSPEMG00000021910	Transcript	ENSPEMT00000033846.1	protein_coding	-	3_out_of_7
13:23317688-23317688	intron_locus	Arhgap28	ENSPEMG00000020350	Transcript	ENSPEMT00000027621.2	protein_coding	-	3_out_of_18
13:24225696-24225696	exon_locus	Tmem200c	ENSPEMG00000026206	Transcript	ENSPEMT00000038834.1	protein_coding	1_out_of_1	-
13:24519447-24519447	intergenic_locus	-	-	-	-	-	-	-
13:24562180-24562180	intergenic_locus	-	-	-	-	-	-	-
13:36544976-36544976	downstream_gene_locus	Obsl1	ENSPEMG00000000224	Transcript	ENSPEMT00000000332.2	protein_coding	-	-
13:36544976-36544976	downstream_gene_locus	Tmem198	ENSPEMG00000014732	Transcript	ENSPEMT00000019403.2	protein_coding	-	-
13:36545554-36545554	downstream_gene_locus	Obsl1	ENSPEMG00000000224	Transcript	ENSPEMT00000000332.2	protein_coding	-	-
13:36545554-36545554	exon_locus	Tmem198	ENSPEMG00000014732	Transcript	ENSPEMT00000019403.2	protein_coding	3_out_of_4	-
13:36613660-36613660	intron_locus	Speg	ENSPEMG00000016281	Transcript	ENSPEMT00000021660.2	protein_coding	-	21_out_of_39
13:36622604-36622604	exon_locus	Speg	ENSPEMG00000016281	Transcript	ENSPEMT00000021660.2	protein_coding	12_out_of_40	-
13:36622604-36622604	downstream_gene_locus	Speg	ENSPEMG00000016281	Transcript	ENSPEMT00000021665.2	protein_coding	-	-
13:36622605-36622605	exon_locus	Speg	ENSPEMG00000016281	Transcript	ENSPEMT00000021660.2	protein_coding	12_out_of_40	-
13:36622605-36622605	downstream_gene_locus	Speg	ENSPEMG00000016281	Transcript	ENSPEMT00000021665.2	protein_coding	-	-
13:36741625-36741625	intergenic_locus	-	-	-	-	-	-	-
13:36773609-36773609	exon_locus	Ptprn	ENSPEMG00000020492	Transcript	ENSPEMT00000027826.2	protein_coding	16_out_of_25	-
13:37010155-37010155	upstream_gene_locus	Ihh	ENSPEMG00000029231	Transcript	ENSPEMT00000037744.1	protein_coding	-	-
13:37228070-37228070	downstream_gene_locus	Prkag3	ENSPEMG00000015508	Transcript	ENSPEMT00000020550.2	protein_coding	-	-
13:37228070-37228070	exon_locus	Cyp27a1	ENSPEMG00000016775	Transcript	ENSPEMT00000022387.2	protein_coding	7_out_of_9	-
13:37228077-37228077	downstream_gene_locus	Prkag3	ENSPEMG00000015508	Transcript	ENSPEMT00000020550.2	protein_coding	-	-
13:37228077-37228077	exon_locus	Cyp27a1	ENSPEMG00000016775	Transcript	ENSPEMT00000022387.2	protein_coding	7_out_of_9	-
13:37766107-37766107	intergenic_locus	-	-	-	-	-	-	-
13:38076290-38076290	intron_locus	Tns1	ENSPEMG00000017420	Transcript	ENSPEMT00000023398.2	protein_coding	-	25_out_of_35
13:38076290-38076290	intron_locus	Tns1	ENSPEMG00000017420	Transcript	ENSPEMT00000023402.2	protein_coding	-	24_out_of_34
13:38076290-38076290	intron_locus	Tns1	ENSPEMG00000017420	Transcript	ENSPEMT00000023406.2	protein_coding	-	23_out_of_33
13:38076290-38076290	intron_locus	Tns1	ENSPEMG00000017420	Transcript	ENSPEMT00000023414.2	protein_coding	-	23_out_of_33
13:38619687-38619687	intergenic_locus	-	-	-	-	-	-	-
13:39125007-39125007	downstream_gene_locus	Igfbp5	ENSPEMG00000024920	Transcript	ENSPEMT00000041863.1	protein_coding	-	-
13:39253151-39253151	intergenic_locus	-	-	-	-	-	-	-
13:39322325-39322325	exon_locus	Smarcal1	ENSPEMG00000013063	Transcript	ENSPEMT00000017112.2	protein_coding	7_out_of_17	-
13:46885243-46885243	intergenic_locus	-	-	-	-	-	-	-
13:46896793-46896793	exon_locus	Fzd5	ENSPEMG00000026977	Transcript	ENSPEMT00000035500.1	protein_coding	1_out_of_1	-
13:47399198-47399198	intergenic_locus	-	-	-	-	-	-	-
13:48895269-48895269	intron_locus	Nrp2	ENSPEMG00000020944	Transcript	ENSPEMT00000028484.2	protein_coding	-	2_out_of_15
13:48895269-48895269	intron_locus	Nrp2	ENSPEMG00000020944	Transcript	ENSPEMT00000028485.2	protein_coding	-	2_out_of_15
13:48895269-48895269	intron_locus	Nrp2	ENSPEMG00000020944	Transcript	ENSPEMT00000028486.2	protein_coding	-	2_out_of_16
13:51581073-51581073	intron_locus	Fam117b	ENSPEMG00000011700	Transcript	ENSPEMT00000015060.2	protein_coding	-	3_out_of_7
13:51924115-51924115	intron_locus	Gm973	ENSPEMG00000022698	Transcript	ENSPEMT00000031064.2	protein_coding	-	14_out_of_21
13:53036918-53036918	downstream_gene_locus	Ppil3	ENSPEMG00000011585	Transcript	ENSPEMT00000014852.2	protein_coding	-	-
13:53097680-53097680	intergenic_locus	-	-	-	-	-	-	-
13:57848675-57848675	intron_locus	-	ENSPEMG00000029814	Transcript	ENSPEMT00000034687.1	protein_coding	-	55_out_of_65
13:57972068-57972068	intergenic_locus	-	-	-	-	-	-	-
13:61230129-61230129	intron_locus	Tmeff2	ENSPEMG00000007899	Transcript	ENSPEMT00000009492.2	protein_coding	-	5_out_of_9
13:61230166-61230166	intron_locus	Tmeff2	ENSPEMG00000007899	Transcript	ENSPEMT00000009492.2	protein_coding	-	5_out_of_9
13:61599857-61599857	intergenic_locus	-	-	-	-	-	-	-
13:61940244-61940244	intron_locus	Myo1b	ENSPEMG00000009657	Transcript	ENSPEMT00000012052.2	protein_coding	-	3_out_of_29
13:61940244-61940244	intron_locus	Myo1b	ENSPEMG00000009657	Transcript	ENSPEMT00000012053.2	protein_coding	-	3_out_of_28
13:65460354-65460354	intergenic_locus	-	-	-	-	-	-	-
14:888388-888388	intron_locus	-	ENSPEMG00000005619	Transcript	ENSPEMT00000006774.2	protein_coding	-	4_out_of_11
14:5143520-5143520	intergenic_locus	-	-	-	-	-	-	-
14:5843398-5843398	intergenic_locus	-	-	-	-	-	-	-
14:5843472-5843472	intergenic_locus	-	-	-	-	-	-	-
14:6448000-6448000	intron_locus	Nin	ENSPEMG00000020865	Transcript	ENSPEMT00000028363.2	protein_coding	-	2_out_of_30
14:6448000-6448000	intron_locus	Nin	ENSPEMG00000020865	Transcript	ENSPEMT00000028364.2	protein_coding	-	2_out_of_29
14:6613947-6613947	intron_locus	Trim9	ENSPEMG00000021633	Transcript	ENSPEMT00000029492.2	protein_coding	-	11_out_of_13
14:6613947-6613947	intron_locus	Trim9	ENSPEMG00000021633	Transcript	ENSPEMT00000029493.2	protein_coding	-	7_out_of_9
14:6613947-6613947	intron_locus	Trim9	ENSPEMG00000021633	Transcript	ENSPEMT00000029494.2	protein_coding	-	9_out_of_11
14:6613947-6613947	intron_locus	Trim9	ENSPEMG00000021633	Transcript	ENSPEMT00000029495.2	protein_coding	-	11_out_of_14
14:6614057-6614057	intron_locus	Trim9	ENSPEMG00000021633	Transcript	ENSPEMT00000029492.2	protein_coding	-	11_out_of_13
14:6614057-6614057	intron_locus	Trim9	ENSPEMG00000021633	Transcript	ENSPEMT00000029493.2	protein_coding	-	7_out_of_9
14:6614057-6614057	intron_locus	Trim9	ENSPEMG00000021633	Transcript	ENSPEMT00000029494.2	protein_coding	-	9_out_of_11
14:6614057-6614057	intron_locus	Trim9	ENSPEMG00000021633	Transcript	ENSPEMT00000029495.2	protein_coding	-	11_out_of_14
14:7166872-7166872	intergenic_locus	-	-	-	-	-	-	-
14:7166914-7166914	intergenic_locus	-	-	-	-	-	-	-
14:7166953-7166953	intergenic_locus	-	-	-	-	-	-	-
14:7166957-7166957	intergenic_locus	-	-	-	-	-	-	-
14:7298269-7298269	intron_locus	Frmd6	ENSPEMG00000020767	Transcript	ENSPEMT00000028219.2	protein_coding	-	5_out_of_12
14:15562862-15562862	intergenic_locus	-	-	-	-	-	-	-
14:15582991-15582991	intergenic_locus	-	-	-	-	-	-	-
14:15583030-15583030	intergenic_locus	-	-	-	-	-	-	-
14:15583046-15583046	intergenic_locus	-	-	-	-	-	-	-
14:15727003-15727003	intron_locus	Prorp	ENSPEMG00000007993	Transcript	ENSPEMT00000009647.2	protein_coding	-	4_out_of_6
14:15727003-15727003	intron_locus	Prorp	ENSPEMG00000007993	Transcript	ENSPEMT00000009652.2	protein_coding	-	6_out_of_8
14:15727003-15727003	intron_locus	Prorp	ENSPEMG00000007993	Transcript	ENSPEMT00000009660.2	protein_coding	-	5_out_of_7
14:15755954-15755954	intron_locus	Prorp	ENSPEMG00000007993	Transcript	ENSPEMT00000009647.2	protein_coding	-	3_out_of_6
14:15755954-15755954	intron_locus	Prorp	ENSPEMG00000007993	Transcript	ENSPEMT00000009652.2	protein_coding	-	5_out_of_8
14:15755954-15755954	intron_locus	Prorp	ENSPEMG00000007993	Transcript	ENSPEMT00000009660.2	protein_coding	-	4_out_of_7
14:16332615-16332615	downstream_gene_locus	U6	ENSPEMG00000004093	Transcript	ENSPEMT00000004971.2	snRNA	-	-
14:16332615-16332615	intron_locus	-	ENSPEMG00000017758	Transcript	ENSPEMT00000023817.2	protein_coding	-	2_out_of_2
14:16611813-16611813	intergenic_locus	-	-	-	-	-	-	-
14:16948075-16948075	intergenic_locus	-	-	-	-	-	-	-
14:17445651-17445651	intron_locus	Npas3	ENSPEMG00000012109	Transcript	ENSPEMT00000015655.2	protein_coding	-	3_out_of_13
14:17445651-17445651	intron_locus	Npas3	ENSPEMG00000012109	Transcript	ENSPEMT00000038085.1	protein_coding	-	2_out_of_12
14:17941988-17941988	intron_locus	Akap6	ENSPEMG00000012708	Transcript	ENSPEMT00000016557.2	protein_coding	-	11_out_of_12
14:17941988-17941988	exon_locus	Akap6	ENSPEMG00000012708	Transcript	ENSPEMT00000016561.2	protein_coding	12_out_of_13	-
14:18460071-18460071	intergenic_locus	-	-	-	-	-	-	-
14:20540283-20540283	intron_locus	Prkd1	ENSPEMG00000011695	Transcript	ENSPEMT00000015052.2	protein_coding	-	1_out_of_18
14:26228299-26228299	intergenic_locus	-	-	-	-	-	-	-
14:26228309-26228309	intergenic_locus	-	-	-	-	-	-	-
14:26228323-26228323	intergenic_locus	-	-	-	-	-	-	-
14:26228336-26228336	intergenic_locus	-	-	-	-	-	-	-
14:26228340-26228340	intergenic_locus	-	-	-	-	-	-	-
14:26228364-26228364	intergenic_locus	-	-	-	-	-	-	-
14:33287544-33287544	intergenic_locus	-	-	-	-	-	-	-
14:33287556-33287556	intergenic_locus	-	-	-	-	-	-	-
14:37745606-37745606	intron_locus	Atxn7l1	ENSPEMG00000022309	Transcript	ENSPEMT00000030490.2	protein_coding	-	4_out_of_7
14:37745606-37745606	intron_locus	Atxn7l1	ENSPEMG00000022309	Transcript	ENSPEMT00000035307.1	protein_coding	-	7_out_of_11
14:37745606-37745606	intron_locus	Atxn7l1	ENSPEMG00000022309	Transcript	ENSPEMT00000035358.1	protein_coding	-	7_out_of_12
14:40768453-40768453	exon_locus	Dact1	ENSPEMG00000015114	Transcript	ENSPEMT00000019950.2	protein_coding	4_out_of_6	-
14:41371725-41371725	intron_locus	Daam1	ENSPEMG00000007798	Transcript	ENSPEMT00000009344.2	protein_coding	-	1_out_of_24
14:41371725-41371725	intron_locus	Daam1	ENSPEMG00000007798	Transcript	ENSPEMT00000035463.1	protein_coding	-	1_out_of_23
14:41841560-41841560	intron_locus	Rtn1	ENSPEMG00000014989	Transcript	ENSPEMT00000034578.1	protein_coding	-	1_out_of_8
14:42561594-42561594	intergenic_locus	-	-	-	-	-	-	-
14:42646676-42646676	intron_locus	Six4	ENSPEMG00000023238	Transcript	ENSPEMT00000031843.2	protein_coding	-	2_out_of_4
14:43329668-43329668	intron_locus	Prkch	ENSPEMG00000021936	Transcript	ENSPEMT00000029936.2	protein_coding	-	10_out_of_13
14:45274458-45274458	exon_locus	Wdr89	ENSPEMG00000008710	Transcript	ENSPEMT00000010631.2	protein_coding	1_out_of_1	-
14:45274511-45274511	exon_locus	Wdr89	ENSPEMG00000008710	Transcript	ENSPEMT00000010631.2	protein_coding	1_out_of_1	-
14:46729754-46729754	intergenic_locus	-	-	-	-	-	-	-
14:48892393-48892393	exon_locus	Zfyve26	ENSPEMG00000018157	Transcript	ENSPEMT00000024475.2	protein_coding	36_out_of_41	-
14:50242867-50242867	intron_locus	Galnt16	ENSPEMG00000000714	Transcript	ENSPEMT00000000996.2	protein_coding	-	1_out_of_14
14:50304300-50304300	exon_locus	Galnt16	ENSPEMG00000000714	Transcript	ENSPEMT00000000996.2	protein_coding	7_out_of_15	-
14:50837221-50837221	intron_locus	Smoc1	ENSPEMG00000020096	Transcript	ENSPEMT00000027239.2	protein_coding	-	1_out_of_12
14:50837221-50837221	intron_locus	Smoc1	ENSPEMG00000020096	Transcript	ENSPEMT00000027240.2	protein_coding	-	1_out_of_11
14:51367888-51367888	intron_locus	Med6	ENSPEMG00000000191	Transcript	ENSPEMT00000000248.2	protein_coding	-	4_out_of_6
14:51367888-51367888	intron_locus	Med6	ENSPEMG00000000191	Transcript	ENSPEMT00000000250.2	protein_coding	-	4_out_of_5
14:52341726-52341726	intergenic_locus	-	-	-	-	-	-	-
14:52450415-52450415	intron_locus	Rgs6	ENSPEMG00000005178	Transcript	ENSPEMT00000006612.2	protein_coding	-	1_out_of_16
14:52450415-52450415	intron_locus	Rgs6	ENSPEMG00000005178	Transcript	ENSPEMT00000006619.2	protein_coding	-	1_out_of_15
14:52450415-52450415	intron_locus	Rgs6	ENSPEMG00000005178	Transcript	ENSPEMT00000006632.2	protein_coding	-	1_out_of_15
14:52842928-52842928	intron_locus	Rgs6	ENSPEMG00000005178	Transcript	ENSPEMT00000006612.2	protein_coding	-	2_out_of_16
14:52842928-52842928	intron_locus	Rgs6	ENSPEMG00000005178	Transcript	ENSPEMT00000006619.2	protein_coding	-	2_out_of_15
14:52842928-52842928	intron_locus	Rgs6	ENSPEMG00000005178	Transcript	ENSPEMT00000006632.2	protein_coding	-	2_out_of_15
14:52848452-52848452	intron_locus	Rgs6	ENSPEMG00000005178	Transcript	ENSPEMT00000006612.2	protein_coding	-	2_out_of_16
14:52848452-52848452	intron_locus	Rgs6	ENSPEMG00000005178	Transcript	ENSPEMT00000006619.2	protein_coding	-	2_out_of_15
14:52848452-52848452	intron_locus	Rgs6	ENSPEMG00000005178	Transcript	ENSPEMT00000006632.2	protein_coding	-	2_out_of_15
14:53279283-53279283	intron_locus	Dpf3	ENSPEMG00000014009	Transcript	ENSPEMT00000018394.2	protein_coding	-	1_out_of_10
14:53279283-53279283	intron_locus	Dpf3	ENSPEMG00000014009	Transcript	ENSPEMT00000018397.2	protein_coding	-	1_out_of_8
14:53856701-53856701	upstream_gene_locus	-	ENSPEMG00000007003	Transcript	ENSPEMT00000008382.2	protein_coding	-	-
14:53856701-53856701	upstream_gene_locus	-	ENSPEMG00000007003	Transcript	ENSPEMT00000034831.1	protein_coding	-	-
14:53856701-53856701	intron_locus	-	ENSPEMG00000007003	Transcript	ENSPEMT00000037590.1	protein_coding	-	1_out_of_3
14:53868597-53868597	downstream_gene_locus	-	ENSPEMG00000007003	Transcript	ENSPEMT00000008382.2	protein_coding	-	-
14:53868597-53868597	downstream_gene_locus	-	ENSPEMG00000007003	Transcript	ENSPEMT00000034831.1	protein_coding	-	-
14:53868597-53868597	downstream_gene_locus	-	ENSPEMG00000007003	Transcript	ENSPEMT00000037590.1	protein_coding	-	-
14:53985761-53985761	exon_locus	Pnma1	ENSPEMG00000001767	Transcript	ENSPEMT00000002299.2	protein_coding	1_out_of_1	-
14:54083049-54083049	intergenic_locus	-	-	-	-	-	-	-
14:54083141-54083141	intergenic_locus	-	-	-	-	-	-	-
14:54633386-54633386	intergenic_locus	-	-	-	-	-	-	-
14:54698408-54698408	intron_locus	Ltbp2	ENSPEMG00000015484	Transcript	ENSPEMT00000020543.2	protein_coding	-	19_out_of_35
14:55526141-55526141	upstream_gene_locus	Jdp2	ENSPEMG00000027096	Transcript	ENSPEMT00000034605.1	protein_coding	-	-
14:55538028-55538028	intron_locus	Jdp2	ENSPEMG00000027096	Transcript	ENSPEMT00000034605.1	protein_coding	-	1_out_of_2
14:56058450-56058450	intron_locus	Ift43	ENSPEMG00000021440	Transcript	ENSPEMT00000029221.2	protein_coding	-	3_out_of_7
14:56058450-56058450	intron_locus	Ift43	ENSPEMG00000021440	Transcript	ENSPEMT00000029222.2	protein_coding	-	3_out_of_8
14:56098393-56098393	intron_locus	Ift43	ENSPEMG00000021440	Transcript	ENSPEMT00000029221.2	protein_coding	-	4_out_of_7
14:56098393-56098393	intron_locus	Ift43	ENSPEMG00000021440	Transcript	ENSPEMT00000029222.2	protein_coding	-	5_out_of_8
14:56488293-56488293	intergenic_locus	-	-	-	-	-	-	-
14:56788768-56788768	intergenic_locus	-	-	-	-	-	-	-
14:56887436-56887436	intergenic_locus	-	-	-	-	-	-	-
14:56900488-56900488	intergenic_locus	-	-	-	-	-	-	-
14:56948288-56948288	intergenic_locus	-	-	-	-	-	-	-
14:57580541-57580541	intron_locus	Adck1	ENSPEMG00000008573	Transcript	ENSPEMT00000010450.2	protein_coding	-	3_out_of_10
14:63034285-63034285	intergenic_locus	-	-	-	-	-	-	-
14:63424253-63424253	intergenic_locus	-	-	-	-	-	-	-
14:67206638-67206638	intron_locus	Spata7	ENSPEMG00000017367	Transcript	ENSPEMT00000023273.2	protein_coding	-	1_out_of_13
14:67206638-67206638	intron_locus	Spata7	ENSPEMG00000017367	Transcript	ENSPEMT00000023277.2	protein_coding	-	1_out_of_12
14:67206638-67206638	intron_locus	Spata7	ENSPEMG00000017367	Transcript	ENSPEMT00000023280.2	protein_coding	-	1_out_of_9
14:67263212-67263212	exon_locus	Ptpn21	ENSPEMG00000016264	Transcript	ENSPEMT00000021622.2	protein_coding	12_out_of_18	-
14:68017238-68017238	intron_locus	Foxn3	ENSPEMG00000021034	Transcript	ENSPEMT00000028608.2	protein_coding	-	1_out_of_5
14:68557184-68557184	intron_locus	Tdp1	ENSPEMG00000021415	Transcript	ENSPEMT00000029178.2	protein_coding	-	9_out_of_14
14:71126919-71126919	intron_locus	Rin3	ENSPEMG00000024982	Transcript	ENSPEMT00000035400.1	protein_coding	-	3_out_of_9
14:71191099-71191099	intron_locus	Lgmn	ENSPEMG00000017356	Transcript	ENSPEMT00000023239.2	protein_coding	-	2_out_of_12
14:71449168-71449168	intron_locus	Itpk1	ENSPEMG00000009205	Transcript	ENSPEMT00000011324.2	protein_coding	-	2_out_of_9
14:73114091-73114091	intergenic_locus	-	-	-	-	-	-	-
14:74653931-74653931	exon_locus	Bdkrb2	ENSPEMG00000027528	Transcript	ENSPEMT00000038991.1	protein_coding	2_out_of_2	-
14:74999146-74999146	intergenic_locus	-	-	-	-	-	-	-
14:76912830-76912830	intergenic_locus	-	-	-	-	-	-	-
14:77379742-77379742	intron_locus	Ccdc85c	ENSPEMG00000011777	Transcript	ENSPEMT00000015149.2	protein_coding	-	1_out_of_5
14:77379742-77379742	intron_locus	Ccdc85c	ENSPEMG00000011777	Transcript	ENSPEMT00000039184.1	protein_coding	-	1_out_of_6
14:77830373-77830373	intron_locus	Degs2	ENSPEMG00000000103	Transcript	ENSPEMT00000000134.2	protein_coding	-	1_out_of_2
14:77830373-77830373	intron_locus	Degs2	ENSPEMG00000000103	Transcript	ENSPEMT00000000137.2	protein_coding	-	1_out_of_2
14:78209001-78209001	intron_locus	Wdr25	ENSPEMG00000001827	Transcript	ENSPEMT00000002364.2	protein_coding	-	1_out_of_5
14:78556655-78556655	upstream_gene_locus	Gm23787	ENSPEMG00000001503	Transcript	ENSPEMT00000001978.2	snoRNA	-	-
14:78556655-78556655	downstream_gene_locus	-	ENSPEMG00000024828	Transcript	ENSPEMT00000037560.1	snoRNA	-	-
14:79943873-79943873	intergenic_locus	-	-	-	-	-	-	-
14:79943885-79943885	intergenic_locus	-	-	-	-	-	-	-
14:81253386-81253386	exon_locus	Kif26a	ENSPEMG00000007760	Transcript	ENSPEMT00000009322.2	protein_coding	12_out_of_16	-
14:81264826-81264826	intergenic_locus	-	-	-	-	-	-	-
14:81847603-81847603	exon_locus	Cep170b	ENSPEMG00000014648	Transcript	ENSPEMT00000019344.2	protein_coding	11_out_of_18	-
14:81888540-81888540	intergenic_locus	-	-	-	-	-	-	-
14:82036750-82036750	exon_locus	Jag2	ENSPEMG00000012540	Transcript	ENSPEMT00000016315.2	protein_coding	16_out_of_27	-
14:82061258-82061258	intron_locus	Nudt14	ENSPEMG00000013028	Transcript	ENSPEMT00000017011.2	protein_coding	-	3_out_of_4
14:82061258-82061258	intron_locus	Nudt14	ENSPEMG00000013028	Transcript	ENSPEMT00000042006.1	protein_coding	-	3_out_of_3
14:82264377-82264377	intron_locus	Mta1	ENSPEMG00000014497	Transcript	ENSPEMT00000019121.2	protein_coding	-	10_out_of_20
14:82264377-82264377	intron_locus	Mta1	ENSPEMG00000014497	Transcript	ENSPEMT00000019124.2	protein_coding	-	9_out_of_19
14:82264377-82264377	intron_locus	Mta1	ENSPEMG00000014497	Transcript	ENSPEMT00000019135.2	protein_coding	-	10_out_of_19
14:84802919-84802919	intergenic_locus	-	-	-	-	-	-	-
14:84880227-84880227	intron_locus	Dync2i1	ENSPEMG00000023457	Transcript	ENSPEMT00000032150.2	protein_coding	-	3_out_of_21
14:87498194-87498194	downstream_gene_locus	Sp8	ENSPEMG00000022432	Transcript	ENSPEMT00000030659.2	protein_coding	-	-
15:1071536-1071536	intron_locus	Lpcat1	ENSPEMG00000015897	Transcript	ENSPEMT00000021093.2	protein_coding	-	1_out_of_13
15:3916302-3916302	exon_locus	Ice1	ENSPEMG00000029176	Transcript	ENSPEMT00000040805.1	protein_coding	15_out_of_21	-
15:5562965-5562965	intron_locus	Adcy2	ENSPEMG00000022387	Transcript	ENSPEMT00000030598.2	protein_coding	-	3_out_of_25
15:8417160-8417160	intergenic_locus	-	-	-	-	-	-	-
15:8906505-8906505	intron_locus	Ankrd33b	ENSPEMG00000022398	Transcript	ENSPEMT00000030612.2	protein_coding	-	2_out_of_3
15:12281553-12281553	intron_locus	Trio	ENSPEMG00000023464	Transcript	ENSPEMT00000012546.2	protein_coding	-	16_out_of_35
15:12281553-12281553	intron_locus	Trio	ENSPEMG00000023464	Transcript	ENSPEMT00000032159.2	protein_coding	-	17_out_of_57
15:14206843-14206843	intron_locus	Retreg1	ENSPEMG00000000999	Transcript	ENSPEMT00000001396.2	protein_coding	-	3_out_of_8
15:20812902-20812902	intergenic_locus	-	-	-	-	-	-	-
15:20812904-20812904	intergenic_locus	-	-	-	-	-	-	-
15:22474412-22474412	intron_locus	Pdzd2	ENSPEMG00000020494	Transcript	ENSPEMT00000027832.2	protein_coding	-	1_out_of_24
15:22524061-22524061	exon_locus	Pdzd2	ENSPEMG00000020494	Transcript	ENSPEMT00000027832.2	protein_coding	5_out_of_25	-
15:27036674-27036674	intergenic_locus	-	-	-	-	-	-	-
15:31283503-31283503	intergenic_locus	-	-	-	-	-	-	-
15:31574932-31574932	intron_locus	Lifr	ENSPEMG00000004406	Transcript	ENSPEMT00000005342.2	protein_coding	-	1_out_of_18
15:31574953-31574953	intron_locus	Lifr	ENSPEMG00000004406	Transcript	ENSPEMT00000005342.2	protein_coding	-	1_out_of_18
15:31579951-31579951	upstream_gene_locus	Lifr	ENSPEMG00000004406	Transcript	ENSPEMT00000005342.2	protein_coding	-	-
15:31580020-31580020	upstream_gene_locus	Lifr	ENSPEMG00000004406	Transcript	ENSPEMT00000005342.2	protein_coding	-	-
15:32162348-32162348	exon_locus	Fyb1	ENSPEMG00000001686	Transcript	ENSPEMT00000002194.2	protein_coding	1_out_of_19	-
15:37898047-37898047	intergenic_locus	-	-	-	-	-	-	-
15:37898056-37898056	intergenic_locus	-	-	-	-	-	-	-
15:40126580-40126580	intron_locus	Fst	ENSPEMG00000000790	Transcript	ENSPEMT00000001108.2	protein_coding	-	3_out_of_5
15:40126580-40126580	intron_locus	Fst	ENSPEMG00000000790	Transcript	ENSPEMT00000037055.1	protein_coding	-	3_out_of_5
15:40665575-40665575	intron_locus	Arl15	ENSPEMG00000006719	Transcript	ENSPEMT00000008013.2	protein_coding	-	3_out_of_4
15:40665575-40665575	intron_locus	Arl15	ENSPEMG00000006719	Transcript	ENSPEMT00000042385.1	protein_coding	-	2_out_of_3
15:41320850-41320850	intron_locus	Cspg4b	ENSPEMG00000020860	Transcript	ENSPEMT00000028358.2	protein_coding	-	1_out_of_9
15:41398654-41398654	exon_locus	Esm1	ENSPEMG00000029485	Transcript	ENSPEMT00000040878.1	protein_coding	1_out_of_3	-
15:46574096-46574096	intergenic_locus	-	-	-	-	-	-	-
15:46655625-46655625	intergenic_locus	-	-	-	-	-	-	-
15:46716409-46716409	intergenic_locus	-	-	-	-	-	-	-
15:49840681-49840681	intergenic_locus	-	-	-	-	-	-	-
15:54590555-54590555	intron_locus	Ssbp2	ENSPEMG00000020873	Transcript	ENSPEMT00000028382.2	protein_coding	-	1_out_of_16
15:54590555-54590555	intron_locus	Ssbp2	ENSPEMG00000020873	Transcript	ENSPEMT00000028383.2	protein_coding	-	1_out_of_15
15:55059282-55059282	intergenic_locus	-	-	-	-	-	-	-
15:55059336-55059336	intergenic_locus	-	-	-	-	-	-	-
15:55059337-55059337	intergenic_locus	-	-	-	-	-	-	-
15:55223641-55223641	intergenic_locus	-	-	-	-	-	-	-
15:55830603-55830603	intron_locus	Serinc5	ENSPEMG00000020960	Transcript	ENSPEMT00000028506.2	protein_coding	-	5_out_of_11
15:56110585-56110585	intergenic_locus	-	-	-	-	-	-	-
15:56734867-56734867	exon_locus	-	ENSPEMG00000030474	Transcript	ENSPEMT00000041646.1	protein_coding	2_out_of_2	-
15:56845956-56845956	intron_locus	Dmgdh	ENSPEMG00000021307	Transcript	ENSPEMT00000029026.2	protein_coding	-	5_out_of_15
15:57906473-57906473	intergenic_locus	-	-	-	-	-	-	-
15:57906474-57906474	intergenic_locus	-	-	-	-	-	-	-
15:57906480-57906480	intergenic_locus	-	-	-	-	-	-	-
15:57906481-57906481	intergenic_locus	-	-	-	-	-	-	-
15:58086598-58086598	intergenic_locus	-	-	-	-	-	-	-
15:58175751-58175751	intergenic_locus	-	-	-	-	-	-	-
15:58175781-58175781	intergenic_locus	-	-	-	-	-	-	-
15:58353201-58353201	exon_locus	Pde8b	ENSPEMG00000020359	Transcript	ENSPEMT00000027634.2	protein_coding	8_out_of_22	-
15:58353201-58353201	exon_locus	Pde8b	ENSPEMG00000020359	Transcript	ENSPEMT00000027635.2	protein_coding	8_out_of_20	-
15:58353201-58353201	exon_locus	Pde8b	ENSPEMG00000020359	Transcript	ENSPEMT00000027636.2	protein_coding	7_out_of_21	-
15:58353201-58353201	intron_locus	Pde8b	ENSPEMG00000020359	Transcript	ENSPEMT00000027637.2	protein_coding	-	7_out_of_20
15:58353201-58353201	exon_locus	Pde8b	ENSPEMG00000020359	Transcript	ENSPEMT00000027638.2	protein_coding	8_out_of_21	-
15:58353201-58353201	intron_locus	Pde8b	ENSPEMG00000020359	Transcript	ENSPEMT00000027639.2	protein_coding	-	7_out_of_18
15:58757162-58757162	intergenic_locus	-	-	-	-	-	-	-
15:58909471-58909471	exon_locus	F2r	ENSPEMG00000025363	Transcript	ENSPEMT00000042212.1	protein_coding	3_out_of_4	-
15:59751649-59751649	intron_locus	Poc5	ENSPEMG00000008614	Transcript	ENSPEMT00000010486.2	protein_coding	-	9_out_of_10
15:60304311-60304311	intergenic_locus	-	-	-	-	-	-	-
15:60621108-60621108	exon_locus	Enc1	ENSPEMG00000001877	Transcript	ENSPEMT00000002438.2	protein_coding	1_out_of_1	-
15:60622160-60622160	exon_locus	Enc1	ENSPEMG00000001877	Transcript	ENSPEMT00000002438.2	protein_coding	1_out_of_1	-
15:60773883-60773883	intergenic_locus	-	-	-	-	-	-	-
15:60800428-60800428	intergenic_locus	-	-	-	-	-	-	-
15:61657954-61657954	intergenic_locus	-	-	-	-	-	-	-
15:61859834-61859834	intergenic_locus	-	-	-	-	-	-	-
15:62016147-62016147	intergenic_locus	-	-	-	-	-	-	-
15:62874935-62874935	intron_locus	Mrps27	ENSPEMG00000023724	Transcript	ENSPEMT00000032517.2	protein_coding	-	4_out_of_10
15:62955722-62955722	exon_locus	Map1b	ENSPEMG00000012490	Transcript	ENSPEMT00000016235.2	protein_coding	5_out_of_7	-
15:63035182-63035182	intron_locus	Map1b	ENSPEMG00000012490	Transcript	ENSPEMT00000016235.2	protein_coding	-	1_out_of_6
15:63546843-63546843	intron_locus	Mccc2	ENSPEMG00000023267	Transcript	ENSPEMT00000031885.2	protein_coding	-	1_out_of_16
15:64598049-64598049	intergenic_locus	-	-	-	-	-	-	-
15:64598217-64598217	intergenic_locus	-	-	-	-	-	-	-
15:64970670-64970670	intron_locus	Mast4	ENSPEMG00000023435	Transcript	ENSPEMT00000032119.2	protein_coding	-	2_out_of_27
15:64970670-64970670	intron_locus	Mast4	ENSPEMG00000023435	Transcript	ENSPEMT00000034636.1	protein_coding	-	2_out_of_29
15:65372167-65372167	intron_locus	Mast4	ENSPEMG00000023435	Transcript	ENSPEMT00000032119.2	protein_coding	-	26_out_of_27
15:65372167-65372167	exon_locus	Mast4	ENSPEMG00000023435	Transcript	ENSPEMT00000032120.2	protein_coding	27_out_of_27	-
15:65372167-65372167	exon_locus	Mast4	ENSPEMG00000023435	Transcript	ENSPEMT00000034636.1	protein_coding	30_out_of_30	-
15:65372167-65372167	exon_locus	Mast4	ENSPEMG00000023435	Transcript	ENSPEMT00000038444.1	protein_coding	29_out_of_29	-
15:66847853-66847853	intergenic_locus	-	-	-	-	-	-	-
15:67361073-67361073	downstream_gene_locus	-	ENSPEMG00000026043	Transcript	ENSPEMT00000034977.1	protein_coding	-	-
15:67419979-67419979	exon_locus	Marveld2	ENSPEMG00000010720	Transcript	ENSPEMT00000013574.2	protein_coding	1_out_of_6	-
15:67420002-67420002	exon_locus	Marveld2	ENSPEMG00000010720	Transcript	ENSPEMT00000013574.2	protein_coding	1_out_of_6	-
15:67420004-67420004	exon_locus	Marveld2	ENSPEMG00000010720	Transcript	ENSPEMT00000013574.2	protein_coding	1_out_of_6	-
15:67420044-67420044	exon_locus	Marveld2	ENSPEMG00000010720	Transcript	ENSPEMT00000013574.2	protein_coding	1_out_of_6	-
15:67420047-67420047	exon_locus	Marveld2	ENSPEMG00000010720	Transcript	ENSPEMT00000013574.2	protein_coding	1_out_of_6	-
15:70093486-70093486	intergenic_locus	-	-	-	-	-	-	-
15:72328499-72328499	exon_locus	Mblac2	ENSPEMG00000030070	Transcript	ENSPEMT00000040092.1	protein_coding	2_out_of_2	-
15:73110150-73110150	intergenic_locus	-	-	-	-	-	-	-
15:73121248-73121248	intergenic_locus	-	-	-	-	-	-	-
15:75643663-75643663	intron_locus	Arb2a	ENSPEMG00000009604	Transcript	ENSPEMT00000011882.2	protein_coding	-	9_out_of_9
15:75643663-75643663	intron_locus	Arb2a	ENSPEMG00000009604	Transcript	ENSPEMT00000011891.2	protein_coding	-	7_out_of_7
15:75728065-75728065	intron_locus	Arb2a	ENSPEMG00000009604	Transcript	ENSPEMT00000011882.2	protein_coding	-	7_out_of_9
15:75728065-75728065	intron_locus	Arb2a	ENSPEMG00000009604	Transcript	ENSPEMT00000011891.2	protein_coding	-	5_out_of_7
15:76971661-76971661	intron_locus	Mctp1	ENSPEMG00000014096	Transcript	ENSPEMT00000018505.2	protein_coding	-	1_out_of_20
15:76971661-76971661	intron_locus	Mctp1	ENSPEMG00000014096	Transcript	ENSPEMT00000035444.1	protein_coding	-	1_out_of_5
15:77113791-77113791	intron_locus	Mctp1	ENSPEMG00000014096	Transcript	ENSPEMT00000018505.2	protein_coding	-	1_out_of_20
16:6141832-6141832	intergenic_locus	-	-	-	-	-	-	-
16:7596542-7596542	downstream_gene_locus	Bend3	ENSPEMG00000031300	Transcript	ENSPEMT00000035496.1	protein_coding	-	-
16:8131012-8131012	intergenic_locus	-	-	-	-	-	-	-
16:9022476-9022476	intron_locus	Foxo3	ENSPEMG00000017580	Transcript	ENSPEMT00000023551.2	protein_coding	-	1_out_of_1
16:9593856-9593856	intergenic_locus	-	-	-	-	-	-	-
16:9593878-9593878	intergenic_locus	-	-	-	-	-	-	-
16:9771468-9771468	intron_locus	Mical1	ENSPEMG00000018317	Transcript	ENSPEMT00000024686.2	protein_coding	-	2_out_of_22
16:9771468-9771468	intron_locus	Mical1	ENSPEMG00000018317	Transcript	ENSPEMT00000024690.2	protein_coding	-	1_out_of_21
16:9783873-9783873	exon_locus	Zbtb24	ENSPEMG00000009212	Transcript	ENSPEMT00000011342.2	protein_coding	5_out_of_7	-
16:9783873-9783873	exon_locus	Zbtb24	ENSPEMG00000009212	Transcript	ENSPEMT00000011358.2	protein_coding	6_out_of_8	-
16:10747472-10747472	intron_locus	Cdk19	ENSPEMG00000009095	Transcript	ENSPEMT00000011153.2	protein_coding	-	4_out_of_12
16:10747472-10747472	intron_locus	Cdk19	ENSPEMG00000009095	Transcript	ENSPEMT00000011157.2	protein_coding	-	4_out_of_11
16:10909151-10909151	intergenic_locus	-	-	-	-	-	-	-
16:11129892-11129892	intron_locus	Slc16a10	ENSPEMG00000026594	Transcript	ENSPEMT00000037282.1	protein_coding	-	3_out_of_5
16:11686943-11686943	upstream_gene_locus	Traf3ip2	ENSPEMG00000029352	Transcript	ENSPEMT00000034834.1	protein_coding	-	-
16:27667173-27667173	intron_locus	Ptprk	ENSPEMG00000024027	Transcript	ENSPEMT00000032934.2	protein_coding	-	3_out_of_30
16:27667173-27667173	intron_locus	Ptprk	ENSPEMG00000024027	Transcript	ENSPEMT00000037255.1	protein_coding	-	3_out_of_33
16:27667173-27667173	intron_locus	Ptprk	ENSPEMG00000024027	Transcript	ENSPEMT00000039239.1	protein_coding	-	3_out_of_31
16:27933753-27933753	intergenic_locus	-	-	-	-	-	-	-
16:29380364-29380364	intergenic_locus	-	-	-	-	-	-	-
16:33763609-33763609	intergenic_locus	-	-	-	-	-	-	-
16:33791738-33791738	intron_locus	Aldh8a1	ENSPEMG00000013721	Transcript	ENSPEMT00000017967.2	protein_coding	-	1_out_of_6
16:35100178-35100178	exon_locus	Map3k5	ENSPEMG00000015212	Transcript	ENSPEMT00000020075.2	protein_coding	25_out_of_29	-
16:35100178-35100178	exon_locus	Map3k5	ENSPEMG00000015212	Transcript	ENSPEMT00000041659.1	protein_coding	26_out_of_30	-
16:35732089-35732089	intergenic_locus	-	-	-	-	-	-	-
16:36686351-36686351	intron_locus	Arfgef3	ENSPEMG00000006396	Transcript	ENSPEMT00000007632.2	protein_coding	-	12_out_of_33
16:36686351-36686351	intron_locus	Arfgef3	ENSPEMG00000006396	Transcript	ENSPEMT00000035072.1	protein_coding	-	12_out_of_32
16:36777162-36777162	intergenic_locus	-	-	-	-	-	-	-
16:37827735-37827735	intergenic_locus	-	-	-	-	-	-	-
16:45672321-45672321	intron_locus	Sash1	ENSPEMG00000013982	Transcript	ENSPEMT00000018342.2	protein_coding	-	14_out_of_20
16:47988296-47988296	intergenic_locus	-	-	-	-	-	-	-
16:49034207-49034207	intergenic_locus	-	-	-	-	-	-	-
16:49054572-49054572	intergenic_locus	-	-	-	-	-	-	-
16:49054573-49054573	intergenic_locus	-	-	-	-	-	-	-
16:52739971-52739971	intron_locus	Arid1b	ENSPEMG00000008950	Transcript	ENSPEMT00000010976.2	protein_coding	-	2_out_of_18
16:52739971-52739971	intron_locus	Arid1b	ENSPEMG00000008950	Transcript	ENSPEMT00000036403.1	protein_coding	-	2_out_of_19
16:52739971-52739971	intron_locus	Arid1b	ENSPEMG00000008950	Transcript	ENSPEMT00000041425.1	protein_coding	-	2_out_of_18
16:53271168-53271168	intron_locus	Zdhhc14	ENSPEMG00000019121	Transcript	ENSPEMT00000025846.2	protein_coding	-	1_out_of_8
16:54024880-54024880	intron_locus	-	ENSPEMG00000018532	Transcript	ENSPEMT00000024988.2	protein_coding	-	2_out_of_4
16:54048144-54048144	upstream_gene_locus	Sytl3	ENSPEMG00000014143	Transcript	ENSPEMT00000018599.2	protein_coding	-	-
16:54947621-54947621	intron_locus	-	ENSPEMG00000010143	Transcript	ENSPEMT00000036912.1	protein_coding	-	3_out_of_4
16:55252334-55252334	intron_locus	-	ENSPEMG00000010143	Transcript	ENSPEMT00000036912.1	protein_coding	-	3_out_of_4
16:55696792-55696792	intron_locus	-	ENSPEMG00000010143	Transcript	ENSPEMT00000036912.1	protein_coding	-	3_out_of_4
16:56445632-56445632	intron_locus	Prkn	ENSPEMG00000013734	Transcript	ENSPEMT00000017999.2	protein_coding	-	4_out_of_11
16:56445632-56445632	intron_locus	-	ENSPEMG00000010143	Transcript	ENSPEMT00000036912.1	protein_coding	-	3_out_of_4
16:57288200-57288200	intron_locus	Pacrg	ENSPEMG00000008420	Transcript	ENSPEMT00000010194.2	protein_coding	-	4_out_of_4
16:57288200-57288200	intron_locus	-	ENSPEMG00000010143	Transcript	ENSPEMT00000036912.1	protein_coding	-	3_out_of_4
16:58890071-58890071	intron_locus	-	ENSPEMG00000010143	Transcript	ENSPEMT00000036912.1	protein_coding	-	3_out_of_4
16:58939417-58939417	intron_locus	Pde10a	ENSPEMG00000013375	Transcript	ENSPEMT00000017585.2	protein_coding	-	20_out_of_21
16:58939417-58939417	intron_locus	Pde10a	ENSPEMG00000013375	Transcript	ENSPEMT00000017591.2	protein_coding	-	20_out_of_21
16:58939417-58939417	intron_locus	Pde10a	ENSPEMG00000013375	Transcript	ENSPEMT00000017600.2	protein_coding	-	21_out_of_22
16:58939417-58939417	intron_locus	Pde10a	ENSPEMG00000013375	Transcript	ENSPEMT00000017606.2	protein_coding	-	18_out_of_19
16:58939417-58939417	intron_locus	-	ENSPEMG00000010143	Transcript	ENSPEMT00000036912.1	protein_coding	-	3_out_of_4
16:59010886-59010886	intron_locus	Pde10a	ENSPEMG00000013375	Transcript	ENSPEMT00000017585.2	protein_coding	-	2_out_of_21
16:59010886-59010886	intron_locus	Pde10a	ENSPEMG00000013375	Transcript	ENSPEMT00000017591.2	protein_coding	-	2_out_of_21
16:59010886-59010886	intron_locus	Pde10a	ENSPEMG00000013375	Transcript	ENSPEMT00000017600.2	protein_coding	-	3_out_of_22
16:59010886-59010886	intron_locus	-	ENSPEMG00000010143	Transcript	ENSPEMT00000036912.1	protein_coding	-	3_out_of_4
16:59479362-59479362	intron_locus	-	ENSPEMG00000010143	Transcript	ENSPEMT00000036912.1	protein_coding	-	3_out_of_4
16:59479362-59479362	upstream_gene_locus	-	ENSPEMG00000027563	Transcript	ENSPEMT00000042591.1	protein_coding	-	-
16:59541657-59541657	intron_locus	-	ENSPEMG00000010143	Transcript	ENSPEMT00000036912.1	protein_coding	-	3_out_of_4
16:60018956-60018956	intron_locus	Rps6ka2	ENSPEMG00000008858	Transcript	ENSPEMT00000010836.2	protein_coding	-	3_out_of_20
16:60636134-60636134	downstream_gene_locus	-	ENSPEMG00000025001	Transcript	ENSPEMT00000041483.1	protein_coding	-	-
17:402543-402543	intergenic_locus	-	-	-	-	-	-	-
17:1073247-1073247	intron_locus	-	ENSPEMG00000012430	Transcript	ENSPEMT00000016152.2	protein_coding	-	2_out_of_6
17:1104747-1104747	intron_locus	Upf1	ENSPEMG00000001085	Transcript	ENSPEMT00000001481.2	protein_coding	-	1_out_of_22
17:1134770-1134770	intron_locus	Comp	ENSPEMG00000019103	Transcript	ENSPEMT00000025823.2	protein_coding	-	16_out_of_18
17:1134805-1134805	intron_locus	Comp	ENSPEMG00000019103	Transcript	ENSPEMT00000025823.2	protein_coding	-	16_out_of_18
17:1187066-1187066	intron_locus	Crtc1	ENSPEMG00000005110	Transcript	ENSPEMT00000006244.2	protein_coding	-	1_out_of_13
17:1220696-1220696	intron_locus	Klhl26	ENSPEMG00000016863	Transcript	ENSPEMT00000022508.2	protein_coding	-	1_out_of_2
17:1220696-1220696	intron_locus	Klhl26	ENSPEMG00000016863	Transcript	ENSPEMT00000022512.2	protein_coding	-	1_out_of_1
17:1369266-1369266	intron_locus	Lrrc25	ENSPEMG00000012960	Transcript	ENSPEMT00000016910.2	protein_coding	-	1_out_of_2
17:1444970-1444970	upstream_gene_locus	Lsm4	ENSPEMG00000001358	Transcript	ENSPEMT00000001815.2	protein_coding	-	-
17:1444970-1444970	upstream_gene_locus	Lsm4	ENSPEMG00000001358	Transcript	ENSPEMT00000001824.2	protein_coding	-	-
17:1444980-1444980	upstream_gene_locus	Lsm4	ENSPEMG00000001358	Transcript	ENSPEMT00000001815.2	protein_coding	-	-
17:1444980-1444980	upstream_gene_locus	Lsm4	ENSPEMG00000001358	Transcript	ENSPEMT00000001824.2	protein_coding	-	-
17:1477221-1477221	upstream_gene_locus	-	ENSPEMG00000025156	Transcript	ENSPEMT00000035264.1	protein_coding	-	-
17:1522935-1522935	exon_locus	Rab3a	ENSPEMG00000021028	Transcript	ENSPEMT00000028599.2	protein_coding	1_out_of_4	-
17:1522936-1522936	exon_locus	Rab3a	ENSPEMG00000021028	Transcript	ENSPEMT00000028599.2	protein_coding	1_out_of_4	-
17:1589749-1589749	exon_locus	Il12rb1	ENSPEMG00000004871	Transcript	ENSPEMT00000005981.2	protein_coding	11_out_of_12	-
17:1614119-1614119	intron_locus	Kcnn1	ENSPEMG00000011392	Transcript	ENSPEMT00000014592.2	protein_coding	-	7_out_of_9
17:1614119-1614119	intron_locus	Kcnn1	ENSPEMG00000011392	Transcript	ENSPEMT00000033930.1	protein_coding	-	7_out_of_8
17:1646868-1646868	downstream_gene_locus	Slc5a5	ENSPEMG00000009527	Transcript	ENSPEMT00000011764.2	protein_coding	-	-
17:1679011-1679011	exon_locus	Map1s	ENSPEMG00000029387	Transcript	ENSPEMT00000039589.1	protein_coding	6_out_of_7	-
17:1780225-1780225	intron_locus	Unc13a	ENSPEMG00000012160	Transcript	ENSPEMT00000015863.2	protein_coding	-	9_out_of_43
17:1780225-1780225	intron_locus	Unc13a	ENSPEMG00000012160	Transcript	ENSPEMT00000015873.2	protein_coding	-	9_out_of_44
17:1843618-1843618	exon_locus	Niban3	ENSPEMG00000009042	Transcript	ENSPEMT00000011086.2	protein_coding	10_out_of_16	-
17:1851221-1851221	upstream_gene_locus	Niban3	ENSPEMG00000009042	Transcript	ENSPEMT00000011086.2	protein_coding	-	-
17:1851221-1851221	intron_locus	Pgls	ENSPEMG00000013774	Transcript	ENSPEMT00000018051.2	protein_coding	-	3_out_of_3
17:1885231-1885231	upstream_gene_locus	Nxnl1	ENSPEMG00000008351	Transcript	ENSPEMT00000010108.2	protein_coding	-	-
17:1971127-1971127	intron_locus	Plvap	ENSPEMG00000012586	Transcript	ENSPEMT00000016376.2	protein_coding	-	2_out_of_6
17:1986115-1986115	exon_locus	Gtpbp3	ENSPEMG00000011836	Transcript	ENSPEMT00000015253.2	protein_coding	9_out_of_9	-
17:1994863-1994863	intron_locus	Ano8	ENSPEMG00000010814	Transcript	ENSPEMT00000013721.2	protein_coding	-	5_out_of_17
17:1994863-1994863	intron_locus	Ano8	ENSPEMG00000010814	Transcript	ENSPEMT00000040902.1	protein_coding	-	5_out_of_18
17:2013904-2013904	upstream_gene_locus	Abhd8	ENSPEMG00000010266	Transcript	ENSPEMT00000012896.2	protein_coding	-	-
17:2013904-2013904	downstream_gene_locus	Mrpl34	ENSPEMG00000029638	Transcript	ENSPEMT00000035625.1	protein_coding	-	-
17:2449437-2449437	downstream_gene_locus	Babam1	ENSPEMG00000014505	Transcript	ENSPEMT00000019081.2	protein_coding	-	-
17:2449437-2449437	exon_locus	Ankle1	ENSPEMG00000019042	Transcript	ENSPEMT00000025742.2	protein_coding	6_out_of_10	-
17:2449437-2449437	exon_locus	Ankle1	ENSPEMG00000019042	Transcript	ENSPEMT00000025744.2	protein_coding	5_out_of_9	-
17:2632184-2632184	intron_locus	Sin3b	ENSPEMG00000001072	Transcript	ENSPEMT00000001473.2	protein_coding	-	13_out_of_18
17:2871784-2871784	intron_locus	Slc35e1	ENSPEMG00000027717	Transcript	ENSPEMT00000036109.1	protein_coding	-	4_out_of_6
17:3103252-3103252	intergenic_locus	-	-	-	-	-	-	-
17:3103278-3103278	intergenic_locus	-	-	-	-	-	-	-
17:4815505-4815505	intron_locus	Atp6v1b2	ENSPEMG00000020584	Transcript	ENSPEMT00000027961.2	protein_coding	-	2_out_of_13
17:25862710-25862710	upstream_gene_locus	Snx25	ENSPEMG00000010066	Transcript	ENSPEMT00000012601.2	protein_coding	-	-
17:26329632-26329632	intergenic_locus	-	-	-	-	-	-	-
17:26686152-26686152	intron_locus	Cyp4v3	ENSPEMG00000013910	Transcript	ENSPEMT00000018259.2	protein_coding	-	9_out_of_10
17:26686245-26686245	exon_locus	Cyp4v3	ENSPEMG00000013910	Transcript	ENSPEMT00000018259.2	protein_coding	10_out_of_11	-
17:26731671-26731671	downstream_gene_locus	Klkb1	ENSPEMG00000005720	Transcript	ENSPEMT00000006864.2	protein_coding	-	-
17:26731671-26731671	upstream_gene_locus	F11	ENSPEMG00000018377	Transcript	ENSPEMT00000024758.2	protein_coding	-	-
17:26971404-26971404	exon_locus	Fat1	ENSPEMG00000012788	Transcript	ENSPEMT00000016664.2	protein_coding	4_out_of_27	-
17:26971404-26971404	exon_locus	Fat1	ENSPEMG00000012788	Transcript	ENSPEMT00000016672.2	protein_coding	4_out_of_26	-
17:26971404-26971404	exon_locus	Fat1	ENSPEMG00000012788	Transcript	ENSPEMT00000036474.1	protein_coding	4_out_of_29	-
17:26971405-26971405	exon_locus	Fat1	ENSPEMG00000012788	Transcript	ENSPEMT00000016664.2	protein_coding	4_out_of_27	-
17:26971405-26971405	exon_locus	Fat1	ENSPEMG00000012788	Transcript	ENSPEMT00000016672.2	protein_coding	4_out_of_26	-
17:26971405-26971405	exon_locus	Fat1	ENSPEMG00000012788	Transcript	ENSPEMT00000036474.1	protein_coding	4_out_of_29	-
17:26992074-26992074	intron_locus	Fat1	ENSPEMG00000012788	Transcript	ENSPEMT00000016664.2	protein_coding	-	2_out_of_26
17:26992074-26992074	intron_locus	Fat1	ENSPEMG00000012788	Transcript	ENSPEMT00000016672.2	protein_coding	-	2_out_of_25
17:26992074-26992074	intron_locus	Fat1	ENSPEMG00000012788	Transcript	ENSPEMT00000036474.1	protein_coding	-	2_out_of_28
17:27022439-27022439	intron_locus	Fat1	ENSPEMG00000012788	Transcript	ENSPEMT00000016664.2	protein_coding	-	1_out_of_26
17:27022439-27022439	intron_locus	Fat1	ENSPEMG00000012788	Transcript	ENSPEMT00000016672.2	protein_coding	-	1_out_of_25
17:27022439-27022439	intron_locus	Fat1	ENSPEMG00000012788	Transcript	ENSPEMT00000036474.1	protein_coding	-	1_out_of_28
17:35204610-35204610	exon_locus	Prag1	ENSPEMG00000022666	Transcript	ENSPEMT00000031011.2	protein_coding	5_out_of_5	-
17:37312406-37312406	downstream_gene_locus	Leprotl1	ENSPEMG00000000535	Transcript	ENSPEMT00000000754.2	protein_coding	-	-
17:37312406-37312406	intron_locus	Mboat4	ENSPEMG00000020959	Transcript	ENSPEMT00000028505.2	protein_coding	-	2_out_of_2
17:37312410-37312410	downstream_gene_locus	Leprotl1	ENSPEMG00000000535	Transcript	ENSPEMT00000000754.2	protein_coding	-	-
17:37312410-37312410	intron_locus	Mboat4	ENSPEMG00000020959	Transcript	ENSPEMT00000028505.2	protein_coding	-	2_out_of_2
17:37624130-37624130	intron_locus	Rbpms	ENSPEMG00000021130	Transcript	ENSPEMT00000028740.2	protein_coding	-	5_out_of_6
17:37624130-37624130	intron_locus	Rbpms	ENSPEMG00000021130	Transcript	ENSPEMT00000028741.2	protein_coding	-	5_out_of_8
17:37624130-37624130	intron_locus	Rbpms	ENSPEMG00000021130	Transcript	ENSPEMT00000028742.2	protein_coding	-	5_out_of_6
17:37962744-37962744	intergenic_locus	-	-	-	-	-	-	-
17:37988161-37988161	upstream_gene_locus	-	ENSPEMG00000013191	Transcript	ENSPEMT00000017254.2	protein_coding	-	-
17:43659727-43659727	intron_locus	Eif4ebp1	ENSPEMG00000009917	Transcript	ENSPEMT00000012337.2	protein_coding	-	1_out_of_2
17:43819353-43819353	downstream_gene_locus	Brf2	ENSPEMG00000011029	Transcript	ENSPEMT00000014023.2	protein_coding	-	-
17:43819353-43819353	exon_locus	Adgra2	ENSPEMG00000012668	Transcript	ENSPEMT00000016520.2	protein_coding	19_out_of_20	-
17:43819353-43819353	exon_locus	Adgra2	ENSPEMG00000012668	Transcript	ENSPEMT00000033755.1	protein_coding	16_out_of_17	-
17:44504065-44504065	intergenic_locus	-	-	-	-	-	-	-
17:45289201-45289201	upstream_gene_locus	Plpp5	ENSPEMG00000011775	Transcript	ENSPEMT00000015172.2	protein_coding	-	-
17:45289201-45289201	downstream_gene_locus	-	ENSPEMG00000031173	Transcript	ENSPEMT00000036898.1	protein_coding	-	-
17:45289201-45289201	downstream_gene_locus	-	ENSPEMG00000031173	Transcript	ENSPEMT00000042615.1	protein_coding	-	-
17:45290443-45290443	upstream_gene_locus	Plpp5	ENSPEMG00000011775	Transcript	ENSPEMT00000015172.2	protein_coding	-	-
17:45290443-45290443	downstream_gene_locus	-	ENSPEMG00000031173	Transcript	ENSPEMT00000036898.1	protein_coding	-	-
17:45290443-45290443	downstream_gene_locus	-	ENSPEMG00000031173	Transcript	ENSPEMT00000042615.1	protein_coding	-	-
17:45469337-45469337	intron_locus	Fgfr1	ENSPEMG00000001204	Transcript	ENSPEMT00000001821.2	protein_coding	-	1_out_of_16
17:45469337-45469337	intron_locus	Fgfr1	ENSPEMG00000001204	Transcript	ENSPEMT00000001838.2	protein_coding	-	1_out_of_15
17:45469338-45469338	intron_locus	Fgfr1	ENSPEMG00000001204	Transcript	ENSPEMT00000001821.2	protein_coding	-	1_out_of_16
17:45469338-45469338	intron_locus	Fgfr1	ENSPEMG00000001204	Transcript	ENSPEMT00000001838.2	protein_coding	-	1_out_of_15
17:45469472-45469472	intron_locus	Fgfr1	ENSPEMG00000001204	Transcript	ENSPEMT00000001821.2	protein_coding	-	1_out_of_16
17:45469472-45469472	intron_locus	Fgfr1	ENSPEMG00000001204	Transcript	ENSPEMT00000001838.2	protein_coding	-	1_out_of_15
17:45503665-45503665	intergenic_locus	-	-	-	-	-	-	-
17:45690562-45690562	intergenic_locus	-	-	-	-	-	-	-
17:46026081-46026081	intron_locus	Adam9	ENSPEMG00000018670	Transcript	ENSPEMT00000025233.2	protein_coding	-	12_out_of_22
17:46026081-46026081	intron_locus	Adam9	ENSPEMG00000018670	Transcript	ENSPEMT00000025236.2	protein_coding	-	12_out_of_21
17:46026081-46026081	downstream_gene_locus	SNORA70	ENSPEMG00000030884	Transcript	ENSPEMT00000033933.1	snoRNA	-	-
17:47595720-47595720	intron_locus	Sfrp1	ENSPEMG00000029396	Transcript	ENSPEMT00000035677.1	protein_coding	-	3_out_of_3
17:47921382-47921382	exon_locus	Ank1	ENSPEMG00000003843	Transcript	ENSPEMT00000005188.2	protein_coding	32_out_of_43	-
17:47921382-47921382	exon_locus	Ank1	ENSPEMG00000003843	Transcript	ENSPEMT00000005205.2	protein_coding	31_out_of_42	-
17:47921382-47921382	exon_locus	Ank1	ENSPEMG00000003843	Transcript	ENSPEMT00000005226.2	protein_coding	32_out_of_43	-
17:47952136-47952136	intron_locus	Ank1	ENSPEMG00000003843	Transcript	ENSPEMT00000005188.2	protein_coding	-	6_out_of_42
17:47952136-47952136	intron_locus	Ank1	ENSPEMG00000003843	Transcript	ENSPEMT00000005205.2	protein_coding	-	6_out_of_41
17:47952136-47952136	intron_locus	Ank1	ENSPEMG00000003843	Transcript	ENSPEMT00000005226.2	protein_coding	-	6_out_of_42
17:48263530-48263530	exon_locus	Plat	ENSPEMG00000011572	Transcript	ENSPEMT00000014844.2	protein_coding	13_out_of_13	-
17:48275400-48275400	intron_locus	Plat	ENSPEMG00000011572	Transcript	ENSPEMT00000014844.2	protein_coding	-	1_out_of_12
17:49037492-49037492	intron_locus	Atp7b	ENSPEMG00000018408	Transcript	ENSPEMT00000024824.2	protein_coding	-	1_out_of_22
17:49037492-49037492	intron_locus	Atp7b	ENSPEMG00000018408	Transcript	ENSPEMT00000024827.2	protein_coding	-	1_out_of_21
17:49636779-49636779	intergenic_locus	-	-	-	-	-	-	-
17:53440450-53440450	intergenic_locus	-	-	-	-	-	-	-
17:53440451-53440451	intergenic_locus	-	-	-	-	-	-	-
17:53486142-53486142	exon_locus	Arhgef10	ENSPEMG00000023366	Transcript	ENSPEMT00000032016.2	protein_coding	28_out_of_28	-
17:53486142-53486142	exon_locus	Arhgef10	ENSPEMG00000023366	Transcript	ENSPEMT00000032017.2	protein_coding	27_out_of_27	-
17:53668026-53668026	intron_locus	Dlgap2	ENSPEMG00000024199	Transcript	ENSPEMT00000033174.2	protein_coding	-	9_out_of_14
17:53668026-53668026	intron_locus	Dlgap2	ENSPEMG00000024199	Transcript	ENSPEMT00000033175.2	protein_coding	-	9_out_of_13
17:53668026-53668026	intron_locus	Dlgap2	ENSPEMG00000024199	Transcript	ENSPEMT00000033176.2	protein_coding	-	9_out_of_14
17:54364004-54364004	intron_locus	Dlgap2	ENSPEMG00000024199	Transcript	ENSPEMT00000033176.2	protein_coding	-	1_out_of_14
17:54769284-54769284	intergenic_locus	-	-	-	-	-	-	-
17:55261095-55261095	downstream_gene_locus	-	ENSPEMG00000017800	Transcript	ENSPEMT00000023871.2	protein_coding	-	-
17:55276801-55276801	intergenic_locus	-	-	-	-	-	-	-
17:55547269-55547269	intron_locus	Mcf2l	ENSPEMG00000019409	Transcript	ENSPEMT00000026261.2	protein_coding	-	3_out_of_28
17:55547269-55547269	intron_locus	Mcf2l	ENSPEMG00000019409	Transcript	ENSPEMT00000026264.2	protein_coding	-	3_out_of_29
17:55547269-55547269	intron_locus	Mcf2l	ENSPEMG00000019409	Transcript	ENSPEMT00000026266.2	protein_coding	-	3_out_of_30
17:55547269-55547269	intron_locus	Mcf2l	ENSPEMG00000019409	Transcript	ENSPEMT00000026267.2	protein_coding	-	3_out_of_27
17:55547269-55547269	intron_locus	Mcf2l	ENSPEMG00000019409	Transcript	ENSPEMT00000026268.2	protein_coding	-	3_out_of_27
17:55547269-55547269	intron_locus	Mcf2l	ENSPEMG00000019409	Transcript	ENSPEMT00000026270.2	protein_coding	-	3_out_of_29
17:55547281-55547281	intron_locus	Mcf2l	ENSPEMG00000019409	Transcript	ENSPEMT00000026261.2	protein_coding	-	3_out_of_28
17:55547281-55547281	intron_locus	Mcf2l	ENSPEMG00000019409	Transcript	ENSPEMT00000026264.2	protein_coding	-	3_out_of_29
17:55547281-55547281	intron_locus	Mcf2l	ENSPEMG00000019409	Transcript	ENSPEMT00000026266.2	protein_coding	-	3_out_of_30
17:55547281-55547281	intron_locus	Mcf2l	ENSPEMG00000019409	Transcript	ENSPEMT00000026267.2	protein_coding	-	3_out_of_27
17:55547281-55547281	intron_locus	Mcf2l	ENSPEMG00000019409	Transcript	ENSPEMT00000026268.2	protein_coding	-	3_out_of_27
17:55547281-55547281	intron_locus	Mcf2l	ENSPEMG00000019409	Transcript	ENSPEMT00000026270.2	protein_coding	-	3_out_of_29
17:55959588-55959588	intron_locus	Spaca7	ENSPEMG00000018629	Transcript	ENSPEMT00000025134.2	protein_coding	-	2_out_of_6
17:55959588-55959588	intron_locus	Spaca7	ENSPEMG00000018629	Transcript	ENSPEMT00000025137.2	protein_coding	-	2_out_of_5
17:56530841-56530841	intergenic_locus	-	-	-	-	-	-	-
17:56593049-56593049	intergenic_locus	-	-	-	-	-	-	-
17:56766907-56766907	intron_locus	Arhgef7	ENSPEMG00000017262	Transcript	ENSPEMT00000023115.2	protein_coding	-	5_out_of_18
17:56766907-56766907	intron_locus	Arhgef7	ENSPEMG00000017262	Transcript	ENSPEMT00000023122.2	protein_coding	-	1_out_of_16
17:56766907-56766907	intron_locus	Arhgef7	ENSPEMG00000017262	Transcript	ENSPEMT00000023130.2	protein_coding	-	1_out_of_17
17:57371884-57371884	intron_locus	Col4a1	ENSPEMG00000019749	Transcript	ENSPEMT00000026726.2	protein_coding	-	51_out_of_51
17:58013744-58013744	exon_locus	Myo16	ENSPEMG00000000246	Transcript	ENSPEMT00000000410.2	protein_coding	31_out_of_34	-
17:58013744-58013744	exon_locus	Myo16	ENSPEMG00000000246	Transcript	ENSPEMT00000000415.2	protein_coding	29_out_of_32	-
17:58013976-58013976	exon_locus	Myo16	ENSPEMG00000000246	Transcript	ENSPEMT00000000410.2	protein_coding	31_out_of_34	-
17:58013976-58013976	exon_locus	Myo16	ENSPEMG00000000246	Transcript	ENSPEMT00000000415.2	protein_coding	29_out_of_32	-
17:58945779-58945779	intron_locus	Nalf1	ENSPEMG00000000217	Transcript	ENSPEMT00000000300.2	protein_coding	-	2_out_of_3
17:58945779-58945779	intron_locus	Nalf1	ENSPEMG00000000217	Transcript	ENSPEMT00000041045.1	protein_coding	-	2_out_of_3
17:59338217-59338217	intron_locus	Nalf1	ENSPEMG00000000217	Transcript	ENSPEMT00000000300.2	protein_coding	-	2_out_of_3
17:59338217-59338217	intron_locus	Nalf1	ENSPEMG00000000217	Transcript	ENSPEMT00000041045.1	protein_coding	-	2_out_of_3
17:59896251-59896251	intron_locus	-	ENSPEMG00000029880	Transcript	ENSPEMT00000039836.1	protein_coding	-	1_out_of_1
17:59896252-59896252	intron_locus	-	ENSPEMG00000029880	Transcript	ENSPEMT00000039836.1	protein_coding	-	1_out_of_1
17:59989822-59989822	intron_locus	Efnb2	ENSPEMG00000029267	Transcript	ENSPEMT00000035695.1	protein_coding	-	4_out_of_4
17:63541213-63541213	downstream_gene_locus	Shcbp1	ENSPEMG00000018747	Transcript	ENSPEMT00000025310.2	protein_coding	-	-
17:63541213-63541213	downstream_gene_locus	-	ENSPEMG00000028468	Transcript	ENSPEMT00000035105.1	protein_coding	-	-
17:63541213-63541213	downstream_gene_locus	-	ENSPEMG00000028468	Transcript	ENSPEMT00000036365.1	protein_coding	-	-
17:63541213-63541213	downstream_gene_locus	-	ENSPEMG00000028468	Transcript	ENSPEMT00000037751.1	protein_coding	-	-
17:63541213-63541213	downstream_gene_locus	-	ENSPEMG00000028468	Transcript	ENSPEMT00000039169.1	protein_coding	-	-
17:63541213-63541213	downstream_gene_locus	-	ENSPEMG00000028468	Transcript	ENSPEMT00000039360.1	protein_coding	-	-
17:63541213-63541213	downstream_gene_locus	-	ENSPEMG00000028468	Transcript	ENSPEMT00000042636.1	protein_coding	-	-
17:63541233-63541233	downstream_gene_locus	Shcbp1	ENSPEMG00000018747	Transcript	ENSPEMT00000025310.2	protein_coding	-	-
17:63541233-63541233	downstream_gene_locus	-	ENSPEMG00000028468	Transcript	ENSPEMT00000035105.1	protein_coding	-	-
17:63541233-63541233	downstream_gene_locus	-	ENSPEMG00000028468	Transcript	ENSPEMT00000036365.1	protein_coding	-	-
17:63541233-63541233	downstream_gene_locus	-	ENSPEMG00000028468	Transcript	ENSPEMT00000037751.1	protein_coding	-	-
17:63541233-63541233	downstream_gene_locus	-	ENSPEMG00000028468	Transcript	ENSPEMT00000039169.1	protein_coding	-	-
17:63541233-63541233	downstream_gene_locus	-	ENSPEMG00000028468	Transcript	ENSPEMT00000039360.1	protein_coding	-	-
17:63541233-63541233	downstream_gene_locus	-	ENSPEMG00000028468	Transcript	ENSPEMT00000042636.1	protein_coding	-	-
17:63541234-63541234	downstream_gene_locus	Shcbp1	ENSPEMG00000018747	Transcript	ENSPEMT00000025310.2	protein_coding	-	-
17:63541234-63541234	downstream_gene_locus	-	ENSPEMG00000028468	Transcript	ENSPEMT00000035105.1	protein_coding	-	-
17:63541234-63541234	downstream_gene_locus	-	ENSPEMG00000028468	Transcript	ENSPEMT00000036365.1	protein_coding	-	-
17:63541234-63541234	downstream_gene_locus	-	ENSPEMG00000028468	Transcript	ENSPEMT00000037751.1	protein_coding	-	-
17:63541234-63541234	downstream_gene_locus	-	ENSPEMG00000028468	Transcript	ENSPEMT00000039169.1	protein_coding	-	-
17:63541234-63541234	downstream_gene_locus	-	ENSPEMG00000028468	Transcript	ENSPEMT00000039360.1	protein_coding	-	-
17:63541234-63541234	downstream_gene_locus	-	ENSPEMG00000028468	Transcript	ENSPEMT00000042636.1	protein_coding	-	-
17:63541242-63541242	downstream_gene_locus	Shcbp1	ENSPEMG00000018747	Transcript	ENSPEMT00000025310.2	protein_coding	-	-
17:63541242-63541242	downstream_gene_locus	-	ENSPEMG00000028468	Transcript	ENSPEMT00000035105.1	protein_coding	-	-
17:63541242-63541242	downstream_gene_locus	-	ENSPEMG00000028468	Transcript	ENSPEMT00000036365.1	protein_coding	-	-
17:63541242-63541242	downstream_gene_locus	-	ENSPEMG00000028468	Transcript	ENSPEMT00000037751.1	protein_coding	-	-
17:63541242-63541242	downstream_gene_locus	-	ENSPEMG00000028468	Transcript	ENSPEMT00000039169.1	protein_coding	-	-
17:63541242-63541242	downstream_gene_locus	-	ENSPEMG00000028468	Transcript	ENSPEMT00000039360.1	protein_coding	-	-
17:63541242-63541242	downstream_gene_locus	-	ENSPEMG00000028468	Transcript	ENSPEMT00000042636.1	protein_coding	-	-
17:63541243-63541243	downstream_gene_locus	Shcbp1	ENSPEMG00000018747	Transcript	ENSPEMT00000025310.2	protein_coding	-	-
17:63541243-63541243	downstream_gene_locus	-	ENSPEMG00000028468	Transcript	ENSPEMT00000035105.1	protein_coding	-	-
17:63541243-63541243	downstream_gene_locus	-	ENSPEMG00000028468	Transcript	ENSPEMT00000036365.1	protein_coding	-	-
17:63541243-63541243	downstream_gene_locus	-	ENSPEMG00000028468	Transcript	ENSPEMT00000037751.1	protein_coding	-	-
17:63541243-63541243	downstream_gene_locus	-	ENSPEMG00000028468	Transcript	ENSPEMT00000039169.1	protein_coding	-	-
17:63541243-63541243	downstream_gene_locus	-	ENSPEMG00000028468	Transcript	ENSPEMT00000039360.1	protein_coding	-	-
17:63541243-63541243	downstream_gene_locus	-	ENSPEMG00000028468	Transcript	ENSPEMT00000042636.1	protein_coding	-	-
17:63541251-63541251	downstream_gene_locus	Shcbp1	ENSPEMG00000018747	Transcript	ENSPEMT00000025310.2	protein_coding	-	-
17:63541251-63541251	downstream_gene_locus	-	ENSPEMG00000028468	Transcript	ENSPEMT00000035105.1	protein_coding	-	-
17:63541251-63541251	downstream_gene_locus	-	ENSPEMG00000028468	Transcript	ENSPEMT00000036365.1	protein_coding	-	-
17:63541251-63541251	downstream_gene_locus	-	ENSPEMG00000028468	Transcript	ENSPEMT00000037751.1	protein_coding	-	-
17:63541251-63541251	downstream_gene_locus	-	ENSPEMG00000028468	Transcript	ENSPEMT00000039169.1	protein_coding	-	-
17:63541251-63541251	downstream_gene_locus	-	ENSPEMG00000028468	Transcript	ENSPEMT00000039360.1	protein_coding	-	-
17:63541251-63541251	downstream_gene_locus	-	ENSPEMG00000028468	Transcript	ENSPEMT00000042636.1	protein_coding	-	-
17:63541252-63541252	downstream_gene_locus	Shcbp1	ENSPEMG00000018747	Transcript	ENSPEMT00000025310.2	protein_coding	-	-
17:63541252-63541252	downstream_gene_locus	-	ENSPEMG00000028468	Transcript	ENSPEMT00000035105.1	protein_coding	-	-
17:63541252-63541252	downstream_gene_locus	-	ENSPEMG00000028468	Transcript	ENSPEMT00000036365.1	protein_coding	-	-
17:63541252-63541252	downstream_gene_locus	-	ENSPEMG00000028468	Transcript	ENSPEMT00000037751.1	protein_coding	-	-
17:63541252-63541252	downstream_gene_locus	-	ENSPEMG00000028468	Transcript	ENSPEMT00000039169.1	protein_coding	-	-
17:63541252-63541252	downstream_gene_locus	-	ENSPEMG00000028468	Transcript	ENSPEMT00000039360.1	protein_coding	-	-
17:63541252-63541252	downstream_gene_locus	-	ENSPEMG00000028468	Transcript	ENSPEMT00000042636.1	protein_coding	-	-
17:63541263-63541263	downstream_gene_locus	Shcbp1	ENSPEMG00000018747	Transcript	ENSPEMT00000025310.2	protein_coding	-	-
17:63541263-63541263	downstream_gene_locus	-	ENSPEMG00000028468	Transcript	ENSPEMT00000035105.1	protein_coding	-	-
17:63541263-63541263	downstream_gene_locus	-	ENSPEMG00000028468	Transcript	ENSPEMT00000036365.1	protein_coding	-	-
17:63541263-63541263	downstream_gene_locus	-	ENSPEMG00000028468	Transcript	ENSPEMT00000037751.1	protein_coding	-	-
17:63541263-63541263	downstream_gene_locus	-	ENSPEMG00000028468	Transcript	ENSPEMT00000039169.1	protein_coding	-	-
17:63541263-63541263	downstream_gene_locus	-	ENSPEMG00000028468	Transcript	ENSPEMT00000039360.1	protein_coding	-	-
17:63541263-63541263	downstream_gene_locus	-	ENSPEMG00000028468	Transcript	ENSPEMT00000042636.1	protein_coding	-	-
17:63541264-63541264	downstream_gene_locus	Shcbp1	ENSPEMG00000018747	Transcript	ENSPEMT00000025310.2	protein_coding	-	-
17:63541264-63541264	downstream_gene_locus	-	ENSPEMG00000028468	Transcript	ENSPEMT00000035105.1	protein_coding	-	-
17:63541264-63541264	downstream_gene_locus	-	ENSPEMG00000028468	Transcript	ENSPEMT00000036365.1	protein_coding	-	-
17:63541264-63541264	downstream_gene_locus	-	ENSPEMG00000028468	Transcript	ENSPEMT00000037751.1	protein_coding	-	-
17:63541264-63541264	downstream_gene_locus	-	ENSPEMG00000028468	Transcript	ENSPEMT00000039169.1	protein_coding	-	-
17:63541264-63541264	downstream_gene_locus	-	ENSPEMG00000028468	Transcript	ENSPEMT00000039360.1	protein_coding	-	-
17:63541264-63541264	downstream_gene_locus	-	ENSPEMG00000028468	Transcript	ENSPEMT00000042636.1	protein_coding	-	-
17:63541294-63541294	downstream_gene_locus	Shcbp1	ENSPEMG00000018747	Transcript	ENSPEMT00000025310.2	protein_coding	-	-
17:63541294-63541294	downstream_gene_locus	-	ENSPEMG00000028468	Transcript	ENSPEMT00000035105.1	protein_coding	-	-
17:63541294-63541294	downstream_gene_locus	-	ENSPEMG00000028468	Transcript	ENSPEMT00000036365.1	protein_coding	-	-
17:63541294-63541294	downstream_gene_locus	-	ENSPEMG00000028468	Transcript	ENSPEMT00000037751.1	protein_coding	-	-
17:63541294-63541294	downstream_gene_locus	-	ENSPEMG00000028468	Transcript	ENSPEMT00000039169.1	protein_coding	-	-
17:63541294-63541294	downstream_gene_locus	-	ENSPEMG00000028468	Transcript	ENSPEMT00000039360.1	protein_coding	-	-
17:63541294-63541294	downstream_gene_locus	-	ENSPEMG00000028468	Transcript	ENSPEMT00000042636.1	protein_coding	-	-
17:63541295-63541295	downstream_gene_locus	Shcbp1	ENSPEMG00000018747	Transcript	ENSPEMT00000025310.2	protein_coding	-	-
17:63541295-63541295	downstream_gene_locus	-	ENSPEMG00000028468	Transcript	ENSPEMT00000035105.1	protein_coding	-	-
17:63541295-63541295	downstream_gene_locus	-	ENSPEMG00000028468	Transcript	ENSPEMT00000036365.1	protein_coding	-	-
17:63541295-63541295	downstream_gene_locus	-	ENSPEMG00000028468	Transcript	ENSPEMT00000037751.1	protein_coding	-	-
17:63541295-63541295	downstream_gene_locus	-	ENSPEMG00000028468	Transcript	ENSPEMT00000039169.1	protein_coding	-	-
17:63541295-63541295	downstream_gene_locus	-	ENSPEMG00000028468	Transcript	ENSPEMT00000039360.1	protein_coding	-	-
17:63541295-63541295	downstream_gene_locus	-	ENSPEMG00000028468	Transcript	ENSPEMT00000042636.1	protein_coding	-	-
17:63541306-63541306	downstream_gene_locus	Shcbp1	ENSPEMG00000018747	Transcript	ENSPEMT00000025310.2	protein_coding	-	-
17:63541306-63541306	downstream_gene_locus	-	ENSPEMG00000028468	Transcript	ENSPEMT00000035105.1	protein_coding	-	-
17:63541306-63541306	downstream_gene_locus	-	ENSPEMG00000028468	Transcript	ENSPEMT00000036365.1	protein_coding	-	-
17:63541306-63541306	downstream_gene_locus	-	ENSPEMG00000028468	Transcript	ENSPEMT00000037751.1	protein_coding	-	-
17:63541306-63541306	downstream_gene_locus	-	ENSPEMG00000028468	Transcript	ENSPEMT00000039169.1	protein_coding	-	-
17:63541306-63541306	downstream_gene_locus	-	ENSPEMG00000028468	Transcript	ENSPEMT00000039360.1	protein_coding	-	-
17:63541306-63541306	downstream_gene_locus	-	ENSPEMG00000028468	Transcript	ENSPEMT00000042636.1	protein_coding	-	-
17:63541314-63541314	downstream_gene_locus	Shcbp1	ENSPEMG00000018747	Transcript	ENSPEMT00000025310.2	protein_coding	-	-
17:63541314-63541314	downstream_gene_locus	-	ENSPEMG00000028468	Transcript	ENSPEMT00000035105.1	protein_coding	-	-
17:63541314-63541314	downstream_gene_locus	-	ENSPEMG00000028468	Transcript	ENSPEMT00000036365.1	protein_coding	-	-
17:63541314-63541314	downstream_gene_locus	-	ENSPEMG00000028468	Transcript	ENSPEMT00000037751.1	protein_coding	-	-
17:63541314-63541314	downstream_gene_locus	-	ENSPEMG00000028468	Transcript	ENSPEMT00000039169.1	protein_coding	-	-
17:63541314-63541314	downstream_gene_locus	-	ENSPEMG00000028468	Transcript	ENSPEMT00000039360.1	protein_coding	-	-
17:63541314-63541314	downstream_gene_locus	-	ENSPEMG00000028468	Transcript	ENSPEMT00000042636.1	protein_coding	-	-
17:63541332-63541332	downstream_gene_locus	Shcbp1	ENSPEMG00000018747	Transcript	ENSPEMT00000025310.2	protein_coding	-	-
17:63541332-63541332	downstream_gene_locus	-	ENSPEMG00000028468	Transcript	ENSPEMT00000035105.1	protein_coding	-	-
17:63541332-63541332	downstream_gene_locus	-	ENSPEMG00000028468	Transcript	ENSPEMT00000036365.1	protein_coding	-	-
17:63541332-63541332	downstream_gene_locus	-	ENSPEMG00000028468	Transcript	ENSPEMT00000037751.1	protein_coding	-	-
17:63541332-63541332	downstream_gene_locus	-	ENSPEMG00000028468	Transcript	ENSPEMT00000039169.1	protein_coding	-	-
17:63541332-63541332	downstream_gene_locus	-	ENSPEMG00000028468	Transcript	ENSPEMT00000039360.1	protein_coding	-	-
17:63541332-63541332	downstream_gene_locus	-	ENSPEMG00000028468	Transcript	ENSPEMT00000042636.1	protein_coding	-	-
17:63541476-63541476	downstream_gene_locus	Shcbp1	ENSPEMG00000018747	Transcript	ENSPEMT00000025310.2	protein_coding	-	-
17:63541476-63541476	downstream_gene_locus	-	ENSPEMG00000028468	Transcript	ENSPEMT00000035105.1	protein_coding	-	-
17:63541476-63541476	downstream_gene_locus	-	ENSPEMG00000028468	Transcript	ENSPEMT00000036365.1	protein_coding	-	-
17:63541476-63541476	downstream_gene_locus	-	ENSPEMG00000028468	Transcript	ENSPEMT00000037751.1	protein_coding	-	-
17:63541476-63541476	downstream_gene_locus	-	ENSPEMG00000028468	Transcript	ENSPEMT00000039169.1	protein_coding	-	-
17:63541476-63541476	exon_locus	-	ENSPEMG00000028468	Transcript	ENSPEMT00000039360.1	protein_coding	11_out_of_11	-
17:63541476-63541476	downstream_gene_locus	-	ENSPEMG00000028468	Transcript	ENSPEMT00000042636.1	protein_coding	-	-
17:63541500-63541500	downstream_gene_locus	Shcbp1	ENSPEMG00000018747	Transcript	ENSPEMT00000025310.2	protein_coding	-	-
17:63541500-63541500	downstream_gene_locus	-	ENSPEMG00000028468	Transcript	ENSPEMT00000035105.1	protein_coding	-	-
17:63541500-63541500	downstream_gene_locus	-	ENSPEMG00000028468	Transcript	ENSPEMT00000036365.1	protein_coding	-	-
17:63541500-63541500	downstream_gene_locus	-	ENSPEMG00000028468	Transcript	ENSPEMT00000037751.1	protein_coding	-	-
17:63541500-63541500	downstream_gene_locus	-	ENSPEMG00000028468	Transcript	ENSPEMT00000039169.1	protein_coding	-	-
17:63541500-63541500	exon_locus	-	ENSPEMG00000028468	Transcript	ENSPEMT00000039360.1	protein_coding	11_out_of_11	-
17:63541500-63541500	downstream_gene_locus	-	ENSPEMG00000028468	Transcript	ENSPEMT00000042636.1	protein_coding	-	-
17:63541506-63541506	downstream_gene_locus	Shcbp1	ENSPEMG00000018747	Transcript	ENSPEMT00000025310.2	protein_coding	-	-
17:63541506-63541506	downstream_gene_locus	-	ENSPEMG00000028468	Transcript	ENSPEMT00000035105.1	protein_coding	-	-
17:63541506-63541506	downstream_gene_locus	-	ENSPEMG00000028468	Transcript	ENSPEMT00000036365.1	protein_coding	-	-
17:63541506-63541506	downstream_gene_locus	-	ENSPEMG00000028468	Transcript	ENSPEMT00000037751.1	protein_coding	-	-
17:63541506-63541506	downstream_gene_locus	-	ENSPEMG00000028468	Transcript	ENSPEMT00000039169.1	protein_coding	-	-
17:63541506-63541506	exon_locus	-	ENSPEMG00000028468	Transcript	ENSPEMT00000039360.1	protein_coding	11_out_of_11	-
17:63541506-63541506	downstream_gene_locus	-	ENSPEMG00000028468	Transcript	ENSPEMT00000042636.1	protein_coding	-	-
17:63541512-63541512	downstream_gene_locus	Shcbp1	ENSPEMG00000018747	Transcript	ENSPEMT00000025310.2	protein_coding	-	-
17:63541512-63541512	downstream_gene_locus	-	ENSPEMG00000028468	Transcript	ENSPEMT00000035105.1	protein_coding	-	-
17:63541512-63541512	downstream_gene_locus	-	ENSPEMG00000028468	Transcript	ENSPEMT00000036365.1	protein_coding	-	-
17:63541512-63541512	downstream_gene_locus	-	ENSPEMG00000028468	Transcript	ENSPEMT00000037751.1	protein_coding	-	-
17:63541512-63541512	downstream_gene_locus	-	ENSPEMG00000028468	Transcript	ENSPEMT00000039169.1	protein_coding	-	-
17:63541512-63541512	exon_locus	-	ENSPEMG00000028468	Transcript	ENSPEMT00000039360.1	protein_coding	11_out_of_11	-
17:63541512-63541512	downstream_gene_locus	-	ENSPEMG00000028468	Transcript	ENSPEMT00000042636.1	protein_coding	-	-
17:63541516-63541516	downstream_gene_locus	Shcbp1	ENSPEMG00000018747	Transcript	ENSPEMT00000025310.2	protein_coding	-	-
17:63541516-63541516	downstream_gene_locus	-	ENSPEMG00000028468	Transcript	ENSPEMT00000035105.1	protein_coding	-	-
17:63541516-63541516	downstream_gene_locus	-	ENSPEMG00000028468	Transcript	ENSPEMT00000036365.1	protein_coding	-	-
17:63541516-63541516	downstream_gene_locus	-	ENSPEMG00000028468	Transcript	ENSPEMT00000037751.1	protein_coding	-	-
17:63541516-63541516	downstream_gene_locus	-	ENSPEMG00000028468	Transcript	ENSPEMT00000039169.1	protein_coding	-	-
17:63541516-63541516	exon_locus	-	ENSPEMG00000028468	Transcript	ENSPEMT00000039360.1	protein_coding	11_out_of_11	-
17:63541516-63541516	downstream_gene_locus	-	ENSPEMG00000028468	Transcript	ENSPEMT00000042636.1	protein_coding	-	-
17:63541521-63541521	downstream_gene_locus	Shcbp1	ENSPEMG00000018747	Transcript	ENSPEMT00000025310.2	protein_coding	-	-
17:63541521-63541521	downstream_gene_locus	-	ENSPEMG00000028468	Transcript	ENSPEMT00000035105.1	protein_coding	-	-
17:63541521-63541521	downstream_gene_locus	-	ENSPEMG00000028468	Transcript	ENSPEMT00000036365.1	protein_coding	-	-
17:63541521-63541521	downstream_gene_locus	-	ENSPEMG00000028468	Transcript	ENSPEMT00000037751.1	protein_coding	-	-
17:63541521-63541521	downstream_gene_locus	-	ENSPEMG00000028468	Transcript	ENSPEMT00000039169.1	protein_coding	-	-
17:63541521-63541521	exon_locus	-	ENSPEMG00000028468	Transcript	ENSPEMT00000039360.1	protein_coding	11_out_of_11	-
17:63541521-63541521	downstream_gene_locus	-	ENSPEMG00000028468	Transcript	ENSPEMT00000042636.1	protein_coding	-	-
17:63541523-63541523	downstream_gene_locus	Shcbp1	ENSPEMG00000018747	Transcript	ENSPEMT00000025310.2	protein_coding	-	-
17:63541523-63541523	downstream_gene_locus	-	ENSPEMG00000028468	Transcript	ENSPEMT00000035105.1	protein_coding	-	-
17:63541523-63541523	downstream_gene_locus	-	ENSPEMG00000028468	Transcript	ENSPEMT00000036365.1	protein_coding	-	-
17:63541523-63541523	downstream_gene_locus	-	ENSPEMG00000028468	Transcript	ENSPEMT00000037751.1	protein_coding	-	-
17:63541523-63541523	downstream_gene_locus	-	ENSPEMG00000028468	Transcript	ENSPEMT00000039169.1	protein_coding	-	-
17:63541523-63541523	exon_locus	-	ENSPEMG00000028468	Transcript	ENSPEMT00000039360.1	protein_coding	11_out_of_11	-
17:63541523-63541523	downstream_gene_locus	-	ENSPEMG00000028468	Transcript	ENSPEMT00000042636.1	protein_coding	-	-
17:63541543-63541543	downstream_gene_locus	Shcbp1	ENSPEMG00000018747	Transcript	ENSPEMT00000025310.2	protein_coding	-	-
17:63541543-63541543	downstream_gene_locus	-	ENSPEMG00000028468	Transcript	ENSPEMT00000035105.1	protein_coding	-	-
17:63541543-63541543	downstream_gene_locus	-	ENSPEMG00000028468	Transcript	ENSPEMT00000036365.1	protein_coding	-	-
17:63541543-63541543	downstream_gene_locus	-	ENSPEMG00000028468	Transcript	ENSPEMT00000037751.1	protein_coding	-	-
17:63541543-63541543	downstream_gene_locus	-	ENSPEMG00000028468	Transcript	ENSPEMT00000039169.1	protein_coding	-	-
17:63541543-63541543	exon_locus	-	ENSPEMG00000028468	Transcript	ENSPEMT00000039360.1	protein_coding	11_out_of_11	-
17:63541543-63541543	downstream_gene_locus	-	ENSPEMG00000028468	Transcript	ENSPEMT00000042636.1	protein_coding	-	-
17:63541546-63541546	downstream_gene_locus	Shcbp1	ENSPEMG00000018747	Transcript	ENSPEMT00000025310.2	protein_coding	-	-
17:63541546-63541546	downstream_gene_locus	-	ENSPEMG00000028468	Transcript	ENSPEMT00000035105.1	protein_coding	-	-
17:63541546-63541546	downstream_gene_locus	-	ENSPEMG00000028468	Transcript	ENSPEMT00000036365.1	protein_coding	-	-
17:63541546-63541546	downstream_gene_locus	-	ENSPEMG00000028468	Transcript	ENSPEMT00000037751.1	protein_coding	-	-
17:63541546-63541546	downstream_gene_locus	-	ENSPEMG00000028468	Transcript	ENSPEMT00000039169.1	protein_coding	-	-
17:63541546-63541546	exon_locus	-	ENSPEMG00000028468	Transcript	ENSPEMT00000039360.1	protein_coding	11_out_of_11	-
17:63541546-63541546	downstream_gene_locus	-	ENSPEMG00000028468	Transcript	ENSPEMT00000042636.1	protein_coding	-	-
17:63541550-63541550	downstream_gene_locus	Shcbp1	ENSPEMG00000018747	Transcript	ENSPEMT00000025310.2	protein_coding	-	-
17:63541550-63541550	downstream_gene_locus	-	ENSPEMG00000028468	Transcript	ENSPEMT00000035105.1	protein_coding	-	-
17:63541550-63541550	downstream_gene_locus	-	ENSPEMG00000028468	Transcript	ENSPEMT00000036365.1	protein_coding	-	-
17:63541550-63541550	downstream_gene_locus	-	ENSPEMG00000028468	Transcript	ENSPEMT00000037751.1	protein_coding	-	-
17:63541550-63541550	downstream_gene_locus	-	ENSPEMG00000028468	Transcript	ENSPEMT00000039169.1	protein_coding	-	-
17:63541550-63541550	exon_locus	-	ENSPEMG00000028468	Transcript	ENSPEMT00000039360.1	protein_coding	11_out_of_11	-
17:63541550-63541550	downstream_gene_locus	-	ENSPEMG00000028468	Transcript	ENSPEMT00000042636.1	protein_coding	-	-
17:63541553-63541553	downstream_gene_locus	Shcbp1	ENSPEMG00000018747	Transcript	ENSPEMT00000025310.2	protein_coding	-	-
17:63541553-63541553	downstream_gene_locus	-	ENSPEMG00000028468	Transcript	ENSPEMT00000035105.1	protein_coding	-	-
17:63541553-63541553	downstream_gene_locus	-	ENSPEMG00000028468	Transcript	ENSPEMT00000036365.1	protein_coding	-	-
17:63541553-63541553	downstream_gene_locus	-	ENSPEMG00000028468	Transcript	ENSPEMT00000037751.1	protein_coding	-	-
17:63541553-63541553	downstream_gene_locus	-	ENSPEMG00000028468	Transcript	ENSPEMT00000039169.1	protein_coding	-	-
17:63541553-63541553	exon_locus	-	ENSPEMG00000028468	Transcript	ENSPEMT00000039360.1	protein_coding	11_out_of_11	-
17:63541553-63541553	downstream_gene_locus	-	ENSPEMG00000028468	Transcript	ENSPEMT00000042636.1	protein_coding	-	-
17:63541587-63541587	downstream_gene_locus	Shcbp1	ENSPEMG00000018747	Transcript	ENSPEMT00000025310.2	protein_coding	-	-
17:63541587-63541587	downstream_gene_locus	-	ENSPEMG00000028468	Transcript	ENSPEMT00000035105.1	protein_coding	-	-
17:63541587-63541587	downstream_gene_locus	-	ENSPEMG00000028468	Transcript	ENSPEMT00000036365.1	protein_coding	-	-
17:63541587-63541587	downstream_gene_locus	-	ENSPEMG00000028468	Transcript	ENSPEMT00000037751.1	protein_coding	-	-
17:63541587-63541587	downstream_gene_locus	-	ENSPEMG00000028468	Transcript	ENSPEMT00000039169.1	protein_coding	-	-
17:63541587-63541587	intron_locus	-	ENSPEMG00000028468	Transcript	ENSPEMT00000039360.1	protein_coding	-	10_out_of_10
17:63541587-63541587	downstream_gene_locus	-	ENSPEMG00000028468	Transcript	ENSPEMT00000042636.1	protein_coding	-	-
17:63541591-63541591	downstream_gene_locus	Shcbp1	ENSPEMG00000018747	Transcript	ENSPEMT00000025310.2	protein_coding	-	-
17:63541591-63541591	downstream_gene_locus	-	ENSPEMG00000028468	Transcript	ENSPEMT00000035105.1	protein_coding	-	-
17:63541591-63541591	downstream_gene_locus	-	ENSPEMG00000028468	Transcript	ENSPEMT00000036365.1	protein_coding	-	-
17:63541591-63541591	downstream_gene_locus	-	ENSPEMG00000028468	Transcript	ENSPEMT00000037751.1	protein_coding	-	-
17:63541591-63541591	downstream_gene_locus	-	ENSPEMG00000028468	Transcript	ENSPEMT00000039169.1	protein_coding	-	-
17:63541591-63541591	intron_locus	-	ENSPEMG00000028468	Transcript	ENSPEMT00000039360.1	protein_coding	-	10_out_of_10
17:63541591-63541591	downstream_gene_locus	-	ENSPEMG00000028468	Transcript	ENSPEMT00000042636.1	protein_coding	-	-
18:510199-510199	upstream_gene_locus	1500009L16Rik	ENSPEMG00000009198	Transcript	ENSPEMT00000011301.2	protein_coding	-	-
18:1697956-1697956	intron_locus	Rfx4	ENSPEMG00000019368	Transcript	ENSPEMT00000026199.2	protein_coding	-	10_out_of_17
18:1697956-1697956	intron_locus	Rfx4	ENSPEMG00000019368	Transcript	ENSPEMT00000026200.2	protein_coding	-	6_out_of_13
18:2074051-2074051	intergenic_locus	-	-	-	-	-	-	-
18:2413067-2413067	intron_locus	Abtb3	ENSPEMG00000019467	Transcript	ENSPEMT00000035657.1	protein_coding	-	3_out_of_16
18:2413084-2413084	intron_locus	Abtb3	ENSPEMG00000019467	Transcript	ENSPEMT00000035657.1	protein_coding	-	3_out_of_16
18:2446980-2446980	intron_locus	Abtb3	ENSPEMG00000019467	Transcript	ENSPEMT00000026333.2	protein_coding	-	2_out_of_14
18:2446980-2446980	intron_locus	Abtb3	ENSPEMG00000019467	Transcript	ENSPEMT00000035657.1	protein_coding	-	4_out_of_16
18:2447000-2447000	intron_locus	Abtb3	ENSPEMG00000019467	Transcript	ENSPEMT00000026333.2	protein_coding	-	2_out_of_14
18:2447000-2447000	intron_locus	Abtb3	ENSPEMG00000019467	Transcript	ENSPEMT00000035657.1	protein_coding	-	4_out_of_16
18:2447051-2447051	intron_locus	Abtb3	ENSPEMG00000019467	Transcript	ENSPEMT00000026333.2	protein_coding	-	2_out_of_14
18:2447051-2447051	intron_locus	Abtb3	ENSPEMG00000019467	Transcript	ENSPEMT00000035657.1	protein_coding	-	4_out_of_16
18:2447052-2447052	intron_locus	Abtb3	ENSPEMG00000019467	Transcript	ENSPEMT00000026333.2	protein_coding	-	2_out_of_14
18:2447052-2447052	intron_locus	Abtb3	ENSPEMG00000019467	Transcript	ENSPEMT00000035657.1	protein_coding	-	4_out_of_16
18:2447053-2447053	intron_locus	Abtb3	ENSPEMG00000019467	Transcript	ENSPEMT00000026333.2	protein_coding	-	2_out_of_14
18:2447053-2447053	intron_locus	Abtb3	ENSPEMG00000019467	Transcript	ENSPEMT00000035657.1	protein_coding	-	4_out_of_16
18:2447069-2447069	intron_locus	Abtb3	ENSPEMG00000019467	Transcript	ENSPEMT00000026333.2	protein_coding	-	2_out_of_14
18:2447069-2447069	intron_locus	Abtb3	ENSPEMG00000019467	Transcript	ENSPEMT00000035657.1	protein_coding	-	4_out_of_16
18:2447070-2447070	intron_locus	Abtb3	ENSPEMG00000019467	Transcript	ENSPEMT00000026333.2	protein_coding	-	2_out_of_14
18:2447070-2447070	intron_locus	Abtb3	ENSPEMG00000019467	Transcript	ENSPEMT00000035657.1	protein_coding	-	4_out_of_16
18:2447075-2447075	intron_locus	Abtb3	ENSPEMG00000019467	Transcript	ENSPEMT00000026333.2	protein_coding	-	2_out_of_14
18:2447075-2447075	intron_locus	Abtb3	ENSPEMG00000019467	Transcript	ENSPEMT00000035657.1	protein_coding	-	4_out_of_16
18:2447110-2447110	intron_locus	Abtb3	ENSPEMG00000019467	Transcript	ENSPEMT00000026333.2	protein_coding	-	2_out_of_14
18:2447110-2447110	intron_locus	Abtb3	ENSPEMG00000019467	Transcript	ENSPEMT00000035657.1	protein_coding	-	4_out_of_16
18:2447111-2447111	intron_locus	Abtb3	ENSPEMG00000019467	Transcript	ENSPEMT00000026333.2	protein_coding	-	2_out_of_14
18:2447111-2447111	intron_locus	Abtb3	ENSPEMG00000019467	Transcript	ENSPEMT00000035657.1	protein_coding	-	4_out_of_16
18:4215714-4215714	intron_locus	Nfyb	ENSPEMG00000021796	Transcript	ENSPEMT00000029720.2	protein_coding	-	3_out_of_6
18:4215715-4215715	intron_locus	Nfyb	ENSPEMG00000021796	Transcript	ENSPEMT00000029720.2	protein_coding	-	3_out_of_6
18:4499084-4499084	intron_locus	Stab2	ENSPEMG00000020820	Transcript	ENSPEMT00000028306.2	protein_coding	-	65_out_of_69
18:4681076-4681076	intergenic_locus	-	-	-	-	-	-	-
18:5334572-5334572	intergenic_locus	-	-	-	-	-	-	-
18:6016171-6016171	intron_locus	Gnptab	ENSPEMG00000020834	Transcript	ENSPEMT00000028325.2	protein_coding	-	1_out_of_20
18:6040603-6040603	intron_locus	Gnptab	ENSPEMG00000020834	Transcript	ENSPEMT00000028325.2	protein_coding	-	5_out_of_20
18:6040654-6040654	intron_locus	Gnptab	ENSPEMG00000020834	Transcript	ENSPEMT00000028325.2	protein_coding	-	5_out_of_20
18:8533267-8533267	intron_locus	Anks1b	ENSPEMG00000021142	Transcript	ENSPEMT00000028761.2	protein_coding	-	19_out_of_25
18:8533267-8533267	intron_locus	Anks1b	ENSPEMG00000021142	Transcript	ENSPEMT00000028762.2	protein_coding	-	5_out_of_11
18:8533267-8533267	intron_locus	Anks1b	ENSPEMG00000021142	Transcript	ENSPEMT00000028763.2	protein_coding	-	5_out_of_12
18:8533267-8533267	intron_locus	Anks1b	ENSPEMG00000021142	Transcript	ENSPEMT00000028764.2	protein_coding	-	4_out_of_11
18:8533267-8533267	intron_locus	Anks1b	ENSPEMG00000021142	Transcript	ENSPEMT00000028765.2	protein_coding	-	4_out_of_10
18:8533267-8533267	intron_locus	Anks1b	ENSPEMG00000021142	Transcript	ENSPEMT00000028766.2	protein_coding	-	3_out_of_10
18:8533267-8533267	intron_locus	Anks1b	ENSPEMG00000021142	Transcript	ENSPEMT00000028767.2	protein_coding	-	5_out_of_11
18:11470157-11470157	exon_locus	Usp44	ENSPEMG00000023988	Transcript	ENSPEMT00000032881.2	protein_coding	1_out_of_5	-
18:14413766-14413766	intergenic_locus	-	-	-	-	-	-	-
18:16542218-16542218	intron_locus	-	ENSPEMG00000019550	Transcript	ENSPEMT00000026447.2	protein_coding	-	4_out_of_19
18:26084864-26084864	intergenic_locus	-	-	-	-	-	-	-
18:26084879-26084879	intergenic_locus	-	-	-	-	-	-	-
18:27168967-27168967	downstream_gene_locus	U6	ENSPEMG00000024392	Transcript	ENSPEMT00000004424.2	snRNA	-	-
18:27168967-27168967	exon_locus	E2f7	ENSPEMG00000013555	Transcript	ENSPEMT00000017749.2	protein_coding	13_out_of_14	-
18:27952375-27952375	intergenic_locus	-	-	-	-	-	-	-
18:28449568-28449568	downstream_gene_locus	Glipr1	ENSPEMG00000020190	Transcript	ENSPEMT00000027379.2	protein_coding	-	-
18:28449568-28449568	downstream_gene_locus	Krr1	ENSPEMG00000020228	Transcript	ENSPEMT00000027438.2	protein_coding	-	-
18:28449568-28449568	downstream_gene_locus	Krr1	ENSPEMG00000020228	Transcript	ENSPEMT00000027439.2	protein_coding	-	-
18:29169869-29169869	intergenic_locus	-	-	-	-	-	-	-
18:29421329-29421329	intergenic_locus	-	-	-	-	-	-	-
18:31120155-31120155	intergenic_locus	-	-	-	-	-	-	-
18:31762299-31762299	intron_locus	Lgr5	ENSPEMG00000021300	Transcript	ENSPEMT00000029014.2	protein_coding	-	4_out_of_17
18:31762299-31762299	intron_locus	Lgr5	ENSPEMG00000021300	Transcript	ENSPEMT00000029015.2	protein_coding	-	4_out_of_16
18:31762299-31762299	intron_locus	Lgr5	ENSPEMG00000021300	Transcript	ENSPEMT00000029016.2	protein_coding	-	4_out_of_16
18:33157417-33157417	exon_locus	Myrfl	ENSPEMG00000022385	Transcript	ENSPEMT00000030596.2	protein_coding	4_out_of_25	-
18:33725425-33725425	upstream_gene_locus	Itga7	ENSPEMG00000001371	Transcript	ENSPEMT00000001903.2	protein_coding	-	-
18:33725425-33725425	upstream_gene_locus	Itga7	ENSPEMG00000001371	Transcript	ENSPEMT00000001906.2	protein_coding	-	-
18:33725425-33725425	intron_locus	-	ENSPEMG00000027203	Transcript	ENSPEMT00000042048.1	protein_coding	-	1_out_of_3
18:33797462-33797462	intron_locus	Sarnp	ENSPEMG00000000923	Transcript	ENSPEMT00000001306.2	protein_coding	-	8_out_of_10
18:33797462-33797462	intron_locus	-	ENSPEMG00000027203	Transcript	ENSPEMT00000042048.1	protein_coding	-	1_out_of_3
18:33909541-33909541	upstream_gene_locus	Pym1	ENSPEMG00000009372	Transcript	ENSPEMT00000039121.1	protein_coding	-	-
18:33909541-33909541	intron_locus	-	ENSPEMG00000027203	Transcript	ENSPEMT00000042048.1	protein_coding	-	1_out_of_3
18:33909586-33909586	upstream_gene_locus	Pym1	ENSPEMG00000009372	Transcript	ENSPEMT00000039121.1	protein_coding	-	-
18:33909586-33909586	intron_locus	-	ENSPEMG00000027203	Transcript	ENSPEMT00000042048.1	protein_coding	-	1_out_of_3
18:34020367-34020367	downstream_gene_locus	Ikzf4	ENSPEMG00000009219	Transcript	ENSPEMT00000011332.2	protein_coding	-	-
18:34020367-34020367	intron_locus	-	ENSPEMG00000027203	Transcript	ENSPEMT00000042048.1	protein_coding	-	1_out_of_3
18:34074868-34074868	intron_locus	Erbb3	ENSPEMG00000008685	Transcript	ENSPEMT00000010635.2	protein_coding	-	20_out_of_26
18:34074868-34074868	intron_locus	-	ENSPEMG00000027203	Transcript	ENSPEMT00000042048.1	protein_coding	-	1_out_of_3
18:34075151-34075151	intron_locus	Erbb3	ENSPEMG00000008685	Transcript	ENSPEMT00000010635.2	protein_coding	-	20_out_of_26
18:34075151-34075151	intron_locus	-	ENSPEMG00000027203	Transcript	ENSPEMT00000042048.1	protein_coding	-	1_out_of_3
18:34077573-34077573	exon_locus	Erbb3	ENSPEMG00000008685	Transcript	ENSPEMT00000010635.2	protein_coding	27_out_of_27	-
18:34077573-34077573	upstream_gene_locus	Pa2g4	ENSPEMG00000013344	Transcript	ENSPEMT00000017495.2	protein_coding	-	-
18:34077573-34077573	intron_locus	-	ENSPEMG00000027203	Transcript	ENSPEMT00000042048.1	protein_coding	-	1_out_of_3
18:34209766-34209766	intron_locus	Rnf41	ENSPEMG00000016813	Transcript	ENSPEMT00000022436.2	protein_coding	-	2_out_of_4
18:34209766-34209766	intron_locus	-	ENSPEMG00000027203	Transcript	ENSPEMT00000042048.1	protein_coding	-	1_out_of_3
18:34209775-34209775	intron_locus	Rnf41	ENSPEMG00000016813	Transcript	ENSPEMT00000022436.2	protein_coding	-	2_out_of_4
18:34209775-34209775	intron_locus	-	ENSPEMG00000027203	Transcript	ENSPEMT00000042048.1	protein_coding	-	1_out_of_3
18:34209784-34209784	intron_locus	Rnf41	ENSPEMG00000016813	Transcript	ENSPEMT00000022436.2	protein_coding	-	2_out_of_4
18:34209784-34209784	intron_locus	-	ENSPEMG00000027203	Transcript	ENSPEMT00000042048.1	protein_coding	-	1_out_of_3
18:34214252-34214252	intron_locus	Rnf41	ENSPEMG00000016813	Transcript	ENSPEMT00000022436.2	protein_coding	-	1_out_of_4
18:34214252-34214252	intron_locus	-	ENSPEMG00000027203	Transcript	ENSPEMT00000042048.1	protein_coding	-	1_out_of_3
18:34250972-34250972	downstream_gene_locus	Ankrd52	ENSPEMG00000009597	Transcript	ENSPEMT00000011898.2	protein_coding	-	-
18:34250972-34250972	downstream_gene_locus	Slc39a5	ENSPEMG00000016720	Transcript	ENSPEMT00000022312.2	protein_coding	-	-
18:34250972-34250972	upstream_gene_locus	-	ENSPEMG00000031132	Transcript	ENSPEMT00000037474.1	pseudogene	-	-
18:34250972-34250972	intron_locus	-	ENSPEMG00000027203	Transcript	ENSPEMT00000042048.1	protein_coding	-	1_out_of_3
18:34324921-34324921	intron_locus	Pan2	ENSPEMG00000018505	Transcript	ENSPEMT00000024968.2	protein_coding	-	13_out_of_24
18:34324921-34324921	intron_locus	-	ENSPEMG00000027203	Transcript	ENSPEMT00000042048.1	protein_coding	-	1_out_of_3
18:34325031-34325031	exon_locus	Pan2	ENSPEMG00000018505	Transcript	ENSPEMT00000024968.2	protein_coding	13_out_of_25	-
18:34325031-34325031	intron_locus	-	ENSPEMG00000027203	Transcript	ENSPEMT00000042048.1	protein_coding	-	1_out_of_3
18:36983629-36983629	intron_locus	Grip1	ENSPEMG00000015445	Transcript	ENSPEMT00000020489.2	protein_coding	-	1_out_of_24
18:36983629-36983629	intron_locus	Grip1	ENSPEMG00000015445	Transcript	ENSPEMT00000020494.2	protein_coding	-	1_out_of_21
18:36983629-36983629	intron_locus	Grip1	ENSPEMG00000015445	Transcript	ENSPEMT00000020502.2	protein_coding	-	1_out_of_24
18:36983629-36983629	intron_locus	Grip1	ENSPEMG00000015445	Transcript	ENSPEMT00000020504.2	protein_coding	-	1_out_of_23
18:36983629-36983629	intron_locus	Grip1	ENSPEMG00000015445	Transcript	ENSPEMT00000020507.2	protein_coding	-	1_out_of_21
18:37716336-37716336	intergenic_locus	-	-	-	-	-	-	-
18:37975875-37975875	intron_locus	Msrb3	ENSPEMG00000017926	Transcript	ENSPEMT00000024071.2	protein_coding	-	4_out_of_5
18:37975875-37975875	intron_locus	Msrb3	ENSPEMG00000017926	Transcript	ENSPEMT00000024076.2	protein_coding	-	1_out_of_2
18:38571200-38571200	intron_locus	Gns	ENSPEMG00000013060	Transcript	ENSPEMT00000017079.2	protein_coding	-	9_out_of_13
18:38571208-38571208	intron_locus	Gns	ENSPEMG00000013060	Transcript	ENSPEMT00000017079.2	protein_coding	-	9_out_of_13
18:38582110-38582110	intron_locus	Gns	ENSPEMG00000013060	Transcript	ENSPEMT00000017079.2	protein_coding	-	13_out_of_13
18:38584745-38584745	downstream_gene_locus	Gns	ENSPEMG00000013060	Transcript	ENSPEMT00000017079.2	protein_coding	-	-
18:38607118-38607118	intron_locus	Rassf3	ENSPEMG00000029714	Transcript	ENSPEMT00000041850.1	protein_coding	-	2_out_of_4
18:38607140-38607140	intron_locus	Rassf3	ENSPEMG00000029714	Transcript	ENSPEMT00000041850.1	protein_coding	-	2_out_of_4
18:38726102-38726102	intergenic_locus	-	-	-	-	-	-	-
18:38796097-38796097	downstream_gene_locus	Xpot	ENSPEMG00000002538	Transcript	ENSPEMT00000003379.2	protein_coding	-	-
18:38955363-38955363	intron_locus	Kics2	ENSPEMG00000025088	Transcript	ENSPEMT00000036959.1	protein_coding	-	1_out_of_2
18:38955455-38955455	exon_locus	Kics2	ENSPEMG00000025088	Transcript	ENSPEMT00000036959.1	protein_coding	2_out_of_3	-
18:39137597-39137597	intron_locus	Srgap1	ENSPEMG00000011908	Transcript	ENSPEMT00000015405.2	protein_coding	-	1_out_of_20
18:39137597-39137597	intron_locus	Srgap1	ENSPEMG00000011908	Transcript	ENSPEMT00000015410.2	protein_coding	-	1_out_of_20
18:40134104-40134104	intergenic_locus	-	-	-	-	-	-	-
18:41433483-41433483	intergenic_locus	-	-	-	-	-	-	-
18:44104421-44104421	intron_locus	Avil	ENSPEMG00000003557	Transcript	ENSPEMT00000004466.2	protein_coding	-	9_out_of_18
18:44104422-44104422	intron_locus	Avil	ENSPEMG00000003557	Transcript	ENSPEMT00000004466.2	protein_coding	-	9_out_of_18
18:44104446-44104446	intron_locus	Avil	ENSPEMG00000003557	Transcript	ENSPEMT00000004466.2	protein_coding	-	9_out_of_18
18:44148312-44148312	downstream_gene_locus	Cyp27b1	ENSPEMG00000016226	Transcript	ENSPEMT00000021574.2	protein_coding	-	-
18:44148312-44148312	downstream_gene_locus	Marchf9	ENSPEMG00000017943	Transcript	ENSPEMT00000024089.2	protein_coding	-	-
18:44152843-44152843	upstream_gene_locus	-	ENSPEMG00000015354	Transcript	ENSPEMT00000008230.2	protein_coding	-	-
18:44152843-44152843	upstream_gene_locus	-	ENSPEMG00000015354	Transcript	ENSPEMT00000020284.2	protein_coding	-	-
18:44152843-44152843	upstream_gene_locus	Marchf9	ENSPEMG00000017943	Transcript	ENSPEMT00000024089.2	protein_coding	-	-
18:44338250-44338250	intron_locus	Kif5a	ENSPEMG00000007193	Transcript	ENSPEMT00000008662.2	protein_coding	-	25_out_of_27
18:44338250-44338250	upstream_gene_locus	-	ENSPEMG00000024880	Transcript	ENSPEMT00000036357.1	protein_coding	-	-
18:44338370-44338370	intron_locus	Kif5a	ENSPEMG00000007193	Transcript	ENSPEMT00000008662.2	protein_coding	-	25_out_of_27
18:44338370-44338370	upstream_gene_locus	-	ENSPEMG00000024880	Transcript	ENSPEMT00000036357.1	protein_coding	-	-
18:44338378-44338378	intron_locus	Kif5a	ENSPEMG00000007193	Transcript	ENSPEMT00000008662.2	protein_coding	-	25_out_of_27
18:44338378-44338378	upstream_gene_locus	-	ENSPEMG00000024880	Transcript	ENSPEMT00000036357.1	protein_coding	-	-
18:44486672-44486672	upstream_gene_locus	Inhbc	ENSPEMG00000017942	Transcript	ENSPEMT00000024087.2	protein_coding	-	-
18:44596522-44596522	intron_locus	R3hdm2	ENSPEMG00000015964	Transcript	ENSPEMT00000021195.2	protein_coding	-	12_out_of_22
18:44596522-44596522	intron_locus	R3hdm2	ENSPEMG00000015964	Transcript	ENSPEMT00000021200.2	protein_coding	-	13_out_of_23
18:44596522-44596522	intron_locus	R3hdm2	ENSPEMG00000015964	Transcript	ENSPEMT00000021206.2	protein_coding	-	12_out_of_21
18:44596522-44596522	intron_locus	R3hdm2	ENSPEMG00000015964	Transcript	ENSPEMT00000021209.2	protein_coding	-	12_out_of_22
18:44632165-44632165	intron_locus	Shmt2	ENSPEMG00000015669	Transcript	ENSPEMT00000020756.2	protein_coding	-	10_out_of_11
18:44632165-44632165	downstream_gene_locus	Ndufa4l2	ENSPEMG00000025310	Transcript	ENSPEMT00000034590.1	protein_coding	-	-
18:44632936-44632936	intron_locus	Shmt2	ENSPEMG00000015669	Transcript	ENSPEMT00000020756.2	protein_coding	-	7_out_of_11
18:44632936-44632936	downstream_gene_locus	Ndufa4l2	ENSPEMG00000025310	Transcript	ENSPEMT00000034590.1	protein_coding	-	-
18:44654222-44654222	intron_locus	Lrp1	ENSPEMG00000015988	Transcript	ENSPEMT00000021345.2	protein_coding	-	84_out_of_87
18:44654244-44654244	intron_locus	Lrp1	ENSPEMG00000015988	Transcript	ENSPEMT00000021345.2	protein_coding	-	84_out_of_87
18:44655588-44655588	intron_locus	Lrp1	ENSPEMG00000015988	Transcript	ENSPEMT00000021345.2	protein_coding	-	80_out_of_87
18:44671227-44671227	intron_locus	Lrp1	ENSPEMG00000015988	Transcript	ENSPEMT00000021345.2	protein_coding	-	51_out_of_87
18:44681933-44681933	exon_locus	Lrp1	ENSPEMG00000015988	Transcript	ENSPEMT00000021345.2	protein_coding	39_out_of_88	-
18:44685437-44685437	intron_locus	Lrp1	ENSPEMG00000015988	Transcript	ENSPEMT00000021345.2	protein_coding	-	34_out_of_87
18:44691595-44691595	intron_locus	Lrp1	ENSPEMG00000015988	Transcript	ENSPEMT00000021345.2	protein_coding	-	23_out_of_87
18:44699856-44699856	exon_locus	Lrp1	ENSPEMG00000015988	Transcript	ENSPEMT00000021345.2	protein_coding	16_out_of_88	-
18:44719637-44719637	exon_locus	Lrp1	ENSPEMG00000015988	Transcript	ENSPEMT00000021345.2	protein_coding	6_out_of_88	-
18:44719994-44719994	exon_locus	Lrp1	ENSPEMG00000015988	Transcript	ENSPEMT00000021345.2	protein_coding	5_out_of_88	-
18:44772353-44772353	exon_locus	Stat6	ENSPEMG00000006873	Transcript	ENSPEMT00000008200.2	protein_coding	7_out_of_21	-
18:44876378-44876378	exon_locus	Zbtb39	ENSPEMG00000001529	Transcript	ENSPEMT00000002029.2	protein_coding	1_out_of_1	-
18:44876403-44876403	exon_locus	Zbtb39	ENSPEMG00000001529	Transcript	ENSPEMT00000002029.2	protein_coding	1_out_of_1	-
18:45065533-45065533	intergenic_locus	-	-	-	-	-	-	-
18:45085113-45085113	intron_locus	-	ENSPEMG00000025627	Transcript	ENSPEMT00000007217.2	protein_coding	-	1_out_of_3
18:45463571-45463571	upstream_gene_locus	Rbms2	ENSPEMG00000012948	Transcript	ENSPEMT00000016916.2	protein_coding	-	-
18:45498872-45498872	downstream_gene_locus	Gls2	ENSPEMG00000013787	Transcript	ENSPEMT00000018070.2	protein_coding	-	-
18:45498872-45498872	exon_locus	Spryd4	ENSPEMG00000029549	Transcript	ENSPEMT00000037030.1	protein_coding	2_out_of_2	-
18:45540389-45540389	downstream_gene_locus	Timeless	ENSPEMG00000017944	Transcript	ENSPEMT00000024176.2	protein_coding	-	-
19:44315-44315	downstream_gene_locus	5S_rRNA	ENSPEMG00000006306	Transcript	ENSPEMT00000007508.2	rRNA	-	-
19:44315-44315	upstream_gene_locus	-	ENSPEMG00000029435	Transcript	ENSPEMT00000035101.1	protein_coding	-	-
19:44316-44316	downstream_gene_locus	5S_rRNA	ENSPEMG00000006306	Transcript	ENSPEMT00000007508.2	rRNA	-	-
19:44316-44316	upstream_gene_locus	-	ENSPEMG00000029435	Transcript	ENSPEMT00000035101.1	protein_coding	-	-
19:1658346-1658346	intergenic_locus	-	-	-	-	-	-	-
19:2236351-2236351	intergenic_locus	-	-	-	-	-	-	-
19:2366497-2366497	intergenic_locus	-	-	-	-	-	-	-
19:3182667-3182667	intron_locus	Npc1	ENSPEMG00000023382	Transcript	ENSPEMT00000032040.2	protein_coding	-	4_out_of_24
19:3189649-3189649	exon_locus	Npc1	ENSPEMG00000023382	Transcript	ENSPEMT00000032040.2	protein_coding	3_out_of_25	-
19:3253091-3253091	intron_locus	Ankrd29	ENSPEMG00000003235	Transcript	ENSPEMT00000004033.2	protein_coding	-	1_out_of_7
19:3253091-3253091	intron_locus	Ankrd29	ENSPEMG00000003235	Transcript	ENSPEMT00000033392.1	protein_coding	-	1_out_of_8
19:3706972-3706972	intron_locus	Osbpl1a	ENSPEMG00000014841	Transcript	ENSPEMT00000019568.2	protein_coding	-	23_out_of_26
19:4556987-4556987	intergenic_locus	-	-	-	-	-	-	-
19:4950686-4950686	intergenic_locus	-	-	-	-	-	-	-
19:6596625-6596625	intron_locus	Chst9	ENSPEMG00000006948	Transcript	ENSPEMT00000008297.2	protein_coding	-	2_out_of_5
19:11811478-11811478	exon_locus	Klhl14	ENSPEMG00000010218	Transcript	ENSPEMT00000012830.2	protein_coding	5_out_of_8	-
19:14289568-14289568	intron_locus	Ino80c	ENSPEMG00000031251	Transcript	ENSPEMT00000036326.1	protein_coding	-	1_out_of_1
19:14289568-14289568	intron_locus	Ino80c	ENSPEMG00000031251	Transcript	ENSPEMT00000040644.1	protein_coding	-	1_out_of_4
19:14546404-14546404	intergenic_locus	-	-	-	-	-	-	-
19:14895115-14895115	intron_locus	Mocos	ENSPEMG00000008238	Transcript	ENSPEMT00000009931.2	protein_coding	-	1_out_of_14
19:14929317-14929317	upstream_gene_locus	5S_rRNA	ENSPEMG00000003721	Transcript	ENSPEMT00000004579.2	rRNA	-	-
19:14929317-14929317	intron_locus	Mocos	ENSPEMG00000008238	Transcript	ENSPEMT00000009931.2	protein_coding	-	11_out_of_14
19:15863396-15863396	exon_locus	Celf4	ENSPEMG00000019299	Transcript	ENSPEMT00000026110.2	protein_coding	3_out_of_12	-
19:15863417-15863417	exon_locus	Celf4	ENSPEMG00000019299	Transcript	ENSPEMT00000026110.2	protein_coding	3_out_of_12	-
19:21846029-21846029	intron_locus	Lims2	ENSPEMG00000010676	Transcript	ENSPEMT00000013519.2	protein_coding	-	2_out_of_9
19:22328369-22328369	intron_locus	Bin1	ENSPEMG00000010611	Transcript	ENSPEMT00000013442.2	protein_coding	-	1_out_of_13
19:22328369-22328369	intron_locus	Bin1	ENSPEMG00000010611	Transcript	ENSPEMT00000013446.2	protein_coding	-	1_out_of_18
19:22328369-22328369	intron_locus	Bin1	ENSPEMG00000010611	Transcript	ENSPEMT00000013447.2	protein_coding	-	1_out_of_14
19:22328369-22328369	intron_locus	Bin1	ENSPEMG00000010611	Transcript	ENSPEMT00000041627.1	protein_coding	-	1_out_of_12
19:22384184-22384184	intron_locus	Bin1	ENSPEMG00000010611	Transcript	ENSPEMT00000013442.2	protein_coding	-	13_out_of_13
19:22384184-22384184	intron_locus	Bin1	ENSPEMG00000010611	Transcript	ENSPEMT00000013446.2	protein_coding	-	18_out_of_18
19:22384184-22384184	intron_locus	Bin1	ENSPEMG00000010611	Transcript	ENSPEMT00000013447.2	protein_coding	-	14_out_of_14
19:22384184-22384184	intron_locus	Bin1	ENSPEMG00000010611	Transcript	ENSPEMT00000041627.1	protein_coding	-	12_out_of_12
19:22483430-22483430	intergenic_locus	-	-	-	-	-	-	-
19:23701311-23701311	intron_locus	Epb41l4a	ENSPEMG00000000017	Transcript	ENSPEMT00000000017.2	protein_coding	-	16_out_of_22
19:24274144-24274144	upstream_gene_locus	Reep5	ENSPEMG00000024466	Transcript	ENSPEMT00000038113.1	protein_coding	-	-
19:24274144-24274144	intron_locus	Reep5	ENSPEMG00000024466	Transcript	ENSPEMT00000040976.1	protein_coding	-	1_out_of_4
19:25568043-25568043	upstream_gene_locus	Slc23a1	ENSPEMG00000024065	Transcript	ENSPEMT00000032988.2	protein_coding	-	-
19:25568073-25568073	upstream_gene_locus	Slc23a1	ENSPEMG00000024065	Transcript	ENSPEMT00000032988.2	protein_coding	-	-
19:26242774-26242774	upstream_gene_locus	Pura	ENSPEMG00000031121	Transcript	ENSPEMT00000040990.1	protein_coding	-	-
19:26314066-26314066	intergenic_locus	-	-	-	-	-	-	-
19:26314068-26314068	intergenic_locus	-	-	-	-	-	-	-
19:26959336-26959336	exon_locus	Pcdhac2	ENSPEMG00000023816	Transcript	ENSPEMT00000041581.1	protein_coding	1_out_of_4	-
19:26959337-26959337	exon_locus	Pcdhac2	ENSPEMG00000023816	Transcript	ENSPEMT00000041581.1	protein_coding	1_out_of_4	-
19:27129349-27129349	intron_locus	Pcdhac2	ENSPEMG00000023816	Transcript	ENSPEMT00000009387.2	protein_coding	-	1_out_of_3
19:27129349-27129349	exon_locus	Pcdhac2	ENSPEMG00000023816	Transcript	ENSPEMT00000029418.2	protein_coding	1_out_of_4	-
19:27129349-27129349	intron_locus	Pcdhac2	ENSPEMG00000023816	Transcript	ENSPEMT00000032519.2	protein_coding	-	1_out_of_3
19:27129349-27129349	intron_locus	Pcdhac2	ENSPEMG00000023816	Transcript	ENSPEMT00000032653.2	protein_coding	-	1_out_of_3
19:27129349-27129349	intron_locus	Pcdhac2	ENSPEMG00000023816	Transcript	ENSPEMT00000032910.2	protein_coding	-	1_out_of_3
19:27129349-27129349	intron_locus	Pcdhac2	ENSPEMG00000023816	Transcript	ENSPEMT00000033034.2	protein_coding	-	1_out_of_3
19:27129349-27129349	intron_locus	Pcdhac2	ENSPEMG00000023816	Transcript	ENSPEMT00000033426.1	protein_coding	-	2_out_of_4
19:27129349-27129349	intron_locus	Pcdhac2	ENSPEMG00000023816	Transcript	ENSPEMT00000038855.1	protein_coding	-	1_out_of_3
19:27129349-27129349	intron_locus	Pcdhac2	ENSPEMG00000023816	Transcript	ENSPEMT00000041581.1	protein_coding	-	1_out_of_3
19:27810771-27810771	intron_locus	Pcdhgc5	ENSPEMG00000000085	Transcript	ENSPEMT00000000107.2	protein_coding	-	1_out_of_3
19:27810771-27810771	intron_locus	Pcdhgc5	ENSPEMG00000000085	Transcript	ENSPEMT00000000108.2	protein_coding	-	1_out_of_3
19:27810771-27810771	exon_locus	Pcdhgc5	ENSPEMG00000000085	Transcript	ENSPEMT00000000109.2	protein_coding	1_out_of_4	-
19:27810771-27810771	intron_locus	Pcdhgc5	ENSPEMG00000000085	Transcript	ENSPEMT00000001283.2	protein_coding	-	1_out_of_3
19:27810771-27810771	intron_locus	Pcdhgc5	ENSPEMG00000000085	Transcript	ENSPEMT00000002096.2	protein_coding	-	1_out_of_3
19:27810771-27810771	intron_locus	Pcdhgc5	ENSPEMG00000000085	Transcript	ENSPEMT00000018319.2	protein_coding	-	1_out_of_3
19:27810771-27810771	intron_locus	Pcdhgc5	ENSPEMG00000000085	Transcript	ENSPEMT00000018325.2	protein_coding	-	1_out_of_3
19:27810771-27810771	intron_locus	Pcdhgc5	ENSPEMG00000000085	Transcript	ENSPEMT00000029652.2	protein_coding	-	1_out_of_3
19:27810771-27810771	intron_locus	Pcdhgc5	ENSPEMG00000000085	Transcript	ENSPEMT00000030726.2	protein_coding	-	1_out_of_3
19:27810771-27810771	intron_locus	Pcdhgc5	ENSPEMG00000000085	Transcript	ENSPEMT00000038979.1	protein_coding	-	1_out_of_3
19:28073213-28073213	intergenic_locus	-	-	-	-	-	-	-
19:35806362-35806362	intron_locus	Pggt1b	ENSPEMG00000015434	Transcript	ENSPEMT00000020404.2	protein_coding	-	5_out_of_8
19:35806374-35806374	intron_locus	Pggt1b	ENSPEMG00000015434	Transcript	ENSPEMT00000020404.2	protein_coding	-	5_out_of_8
19:35806409-35806409	intron_locus	Pggt1b	ENSPEMG00000015434	Transcript	ENSPEMT00000020404.2	protein_coding	-	5_out_of_8
19:45771900-45771900	intergenic_locus	-	-	-	-	-	-	-
19:50057395-50057395	intron_locus	Ndst1	ENSPEMG00000009619	Transcript	ENSPEMT00000011889.2	protein_coding	-	2_out_of_13
19:50466726-50466726	intron_locus	Csf1r	ENSPEMG00000010942	Transcript	ENSPEMT00000013905.2	protein_coding	-	6_out_of_20
19:50871710-50871710	exon_locus	Arhgef37	ENSPEMG00000006816	Transcript	ENSPEMT00000008179.2	protein_coding	8_out_of_12	-
19:50984426-50984426	intergenic_locus	-	-	-	-	-	-	-
19:53927171-53927171	exon_locus	-	ENSPEMG00000014431	Transcript	ENSPEMT00000019001.2	protein_coding	9_out_of_15	-
19:53927243-53927243	exon_locus	-	ENSPEMG00000014431	Transcript	ENSPEMT00000019001.2	protein_coding	9_out_of_15	-
19:54251103-54251103	intergenic_locus	-	-	-	-	-	-	-
19:56369310-56369310	downstream_gene_locus	Mc4r	ENSPEMG00000014854	Transcript	ENSPEMT00000019580.2	protein_coding	-	-
19:56369311-56369311	downstream_gene_locus	Mc4r	ENSPEMG00000014854	Transcript	ENSPEMT00000019580.2	protein_coding	-	-
19:56790170-56790170	intergenic_locus	-	-	-	-	-	-	-
19:56901435-56901435	downstream_gene_locus	Afg3l2	ENSPEMG00000010527	Transcript	ENSPEMT00000013298.2	protein_coding	-	-
19:56901435-56901435	exon_locus	Tubb6	ENSPEMG00000011359	Transcript	ENSPEMT00000014516.2	protein_coding	4_out_of_4	-
19:62917913-62917913	intergenic_locus	-	-	-	-	-	-	-
19:63382973-63382973	intron_locus	Me2	ENSPEMG00000031101	Transcript	ENSPEMT00000036335.1	protein_coding	-	11_out_of_15
19:63867942-63867942	upstream_gene_locus	Cxxc1	ENSPEMG00000022532	Transcript	ENSPEMT00000030800.2	protein_coding	-	-
19:63871468-63871468	intron_locus	Cxxc1	ENSPEMG00000022532	Transcript	ENSPEMT00000030800.2	protein_coding	-	2_out_of_15
19:63871515-63871515	intron_locus	Cxxc1	ENSPEMG00000022532	Transcript	ENSPEMT00000030800.2	protein_coding	-	2_out_of_15
19:65745566-65745566	intergenic_locus	-	-	-	-	-	-	-
19:69799656-69799656	downstream_gene_locus	Rbfa	ENSPEMG00000021588	Transcript	ENSPEMT00000029430.2	protein_coding	-	-
19:69799688-69799688	downstream_gene_locus	Rbfa	ENSPEMG00000021588	Transcript	ENSPEMT00000029430.2	protein_coding	-	-
19:70237451-70237451	exon_locus	Nfatc1	ENSPEMG00000022364	Transcript	ENSPEMT00000030565.2	protein_coding	9_out_of_10	-
19:70237451-70237451	exon_locus	Nfatc1	ENSPEMG00000022364	Transcript	ENSPEMT00000030566.2	protein_coding	9_out_of_10	-
19:70238407-70238407	intron_locus	Nfatc1	ENSPEMG00000022364	Transcript	ENSPEMT00000030565.2	protein_coding	-	8_out_of_9
19:70238407-70238407	intron_locus	Nfatc1	ENSPEMG00000022364	Transcript	ENSPEMT00000030566.2	protein_coding	-	8_out_of_9
19:70238418-70238418	intron_locus	Nfatc1	ENSPEMG00000022364	Transcript	ENSPEMT00000030565.2	protein_coding	-	8_out_of_9
19:70238418-70238418	intron_locus	Nfatc1	ENSPEMG00000022364	Transcript	ENSPEMT00000030566.2	protein_coding	-	8_out_of_9
19:72176943-72176943	intron_locus	Mbp	ENSPEMG00000021451	Transcript	ENSPEMT00000029241.2	protein_coding	-	3_out_of_5
19:72176943-72176943	intron_locus	Mbp	ENSPEMG00000021451	Transcript	ENSPEMT00000029242.2	protein_coding	-	2_out_of_6
19:72176943-72176943	intron_locus	Mbp	ENSPEMG00000021451	Transcript	ENSPEMT00000029244.2	protein_coding	-	2_out_of_5
19:72176943-72176943	intron_locus	Mbp	ENSPEMG00000021451	Transcript	ENSPEMT00000039126.1	protein_coding	-	2_out_of_5
19:72483132-72483132	intergenic_locus	-	-	-	-	-	-	-
19:72483134-72483134	intergenic_locus	-	-	-	-	-	-	-
19:72813112-72813112	intergenic_locus	-	-	-	-	-	-	-
19:73664217-73664217	intergenic_locus	-	-	-	-	-	-	-
2:2239709-2239709	intergenic_locus	-	-	-	-	-	-	-
2:3386081-3386081	intron_locus	Adhfe1	ENSPEMG00000010384	Transcript	ENSPEMT00000013077.2	protein_coding	-	1_out_of_13
2:3722152-3722152	intergenic_locus	-	-	-	-	-	-	-
2:8172367-8172367	intergenic_locus	-	-	-	-	-	-	-
2:15638184-15638184	intron_locus	Tpd52	ENSPEMG00000011074	Transcript	ENSPEMT00000014104.2	protein_coding	-	1_out_of_6
2:15638184-15638184	intron_locus	Tpd52	ENSPEMG00000011074	Transcript	ENSPEMT00000014106.2	protein_coding	-	1_out_of_6
2:15638185-15638185	intron_locus	Tpd52	ENSPEMG00000011074	Transcript	ENSPEMT00000014104.2	protein_coding	-	1_out_of_6
2:15638185-15638185	intron_locus	Tpd52	ENSPEMG00000011074	Transcript	ENSPEMT00000014106.2	protein_coding	-	1_out_of_6
2:15638203-15638203	intron_locus	Tpd52	ENSPEMG00000011074	Transcript	ENSPEMT00000014104.2	protein_coding	-	1_out_of_6
2:15638203-15638203	intron_locus	Tpd52	ENSPEMG00000011074	Transcript	ENSPEMT00000014106.2	protein_coding	-	1_out_of_6
2:15638240-15638240	intron_locus	Tpd52	ENSPEMG00000011074	Transcript	ENSPEMT00000014104.2	protein_coding	-	1_out_of_6
2:15638240-15638240	intron_locus	Tpd52	ENSPEMG00000011074	Transcript	ENSPEMT00000014106.2	protein_coding	-	1_out_of_6
2:15638252-15638252	intron_locus	Tpd52	ENSPEMG00000011074	Transcript	ENSPEMT00000014104.2	protein_coding	-	1_out_of_6
2:15638252-15638252	intron_locus	Tpd52	ENSPEMG00000011074	Transcript	ENSPEMT00000014106.2	protein_coding	-	1_out_of_6
2:15638267-15638267	intron_locus	Tpd52	ENSPEMG00000011074	Transcript	ENSPEMT00000014104.2	protein_coding	-	1_out_of_6
2:15638267-15638267	intron_locus	Tpd52	ENSPEMG00000011074	Transcript	ENSPEMT00000014106.2	protein_coding	-	1_out_of_6
2:15638284-15638284	intron_locus	Tpd52	ENSPEMG00000011074	Transcript	ENSPEMT00000014104.2	protein_coding	-	1_out_of_6
2:15638284-15638284	intron_locus	Tpd52	ENSPEMG00000011074	Transcript	ENSPEMT00000014106.2	protein_coding	-	1_out_of_6
2:16919768-16919768	intergenic_locus	-	-	-	-	-	-	-
2:24023213-24023213	exon_locus	Ripk2	ENSPEMG00000018444	Transcript	ENSPEMT00000024849.2	protein_coding	11_out_of_11	-
2:25849467-25849467	intergenic_locus	-	-	-	-	-	-	-
2:25849495-25849495	intergenic_locus	-	-	-	-	-	-	-
2:28296952-28296952	intron_locus	Virma	ENSPEMG00000002167	Transcript	ENSPEMT00000002828.2	protein_coding	-	23_out_of_23
2:31108068-31108068	intron_locus	Chd7	ENSPEMG00000023028	Transcript	ENSPEMT00000031540.2	protein_coding	-	1_out_of_36
2:31108068-31108068	intron_locus	Chd7	ENSPEMG00000023028	Transcript	ENSPEMT00000031541.2	protein_coding	-	1_out_of_4
2:33510502-33510502	exon_locus	Cyp7a1	ENSPEMG00000019921	Transcript	ENSPEMT00000026976.2	protein_coding	3_out_of_6	-
2:42376447-42376447	intron_locus	Nkain3	ENSPEMG00000000608	Transcript	ENSPEMT00000000846.2	protein_coding	-	3_out_of_5
2:42376447-42376447	intron_locus	Nkain3	ENSPEMG00000000608	Transcript	ENSPEMT00000000849.2	protein_coding	-	3_out_of_4
2:43173689-43173689	intergenic_locus	-	-	-	-	-	-	-
2:53827817-53827817	intron_locus	Bach2	ENSPEMG00000024668	Transcript	ENSPEMT00000038359.1	protein_coding	-	1_out_of_3
2:53827842-53827842	intron_locus	Bach2	ENSPEMG00000024668	Transcript	ENSPEMT00000038359.1	protein_coding	-	1_out_of_3
2:63516798-63516798	intron_locus	Rusc2	ENSPEMG00000014167	Transcript	ENSPEMT00000018608.2	protein_coding	-	1_out_of_10
2:64041887-64041887	intron_locus	Glipr2	ENSPEMG00000008180	Transcript	ENSPEMT00000016878.2	protein_coding	-	1_out_of_2
2:64041887-64041887	intron_locus	Glipr2	ENSPEMG00000008180	Transcript	ENSPEMT00000016880.2	protein_coding	-	2_out_of_4
2:64681907-64681907	intron_locus	Pax5	ENSPEMG00000013014	Transcript	ENSPEMT00000017041.2	protein_coding	-	8_out_of_9
2:64681907-64681907	intron_locus	Pax5	ENSPEMG00000013014	Transcript	ENSPEMT00000017043.2	protein_coding	-	8_out_of_8
2:64681907-64681907	intron_locus	Pax5	ENSPEMG00000013014	Transcript	ENSPEMT00000017047.2	protein_coding	-	7_out_of_8
2:64681907-64681907	intron_locus	Pax5	ENSPEMG00000013014	Transcript	ENSPEMT00000017049.2	protein_coding	-	7_out_of_8
2:64681907-64681907	intron_locus	Pax5	ENSPEMG00000013014	Transcript	ENSPEMT00000017052.2	protein_coding	-	7_out_of_7
2:64681907-64681907	intron_locus	Pax5	ENSPEMG00000013014	Transcript	ENSPEMT00000017055.2	protein_coding	-	6_out_of_7
2:65196226-65196226	downstream_gene_locus	Fbxo10	ENSPEMG00000016867	Transcript	ENSPEMT00000022519.2	protein_coding	-	-
2:65196226-65196226	downstream_gene_locus	Polr1e	ENSPEMG00000019151	Transcript	ENSPEMT00000025892.2	protein_coding	-	-
2:65196226-65196226	downstream_gene_locus	Polr1e	ENSPEMG00000019151	Transcript	ENSPEMT00000025895.2	protein_coding	-	-
2:67930585-67930585	exon_locus	Trim14	ENSPEMG00000018245	Transcript	ENSPEMT00000024550.2	protein_coding	5_out_of_6	-
2:67930585-67930585	exon_locus	Trim14	ENSPEMG00000018245	Transcript	ENSPEMT00000033880.1	protein_coding	5_out_of_7	-
2:68225638-68225638	intron_locus	Gabbr2	ENSPEMG00000014107	Transcript	ENSPEMT00000018524.2	protein_coding	-	6_out_of_18
2:68957719-68957719	intergenic_locus	-	-	-	-	-	-	-
2:77086797-77086797	intergenic_locus	-	-	-	-	-	-	-
2:78283838-78283838	intron_locus	Ptpn3	ENSPEMG00000021519	Transcript	ENSPEMT00000029344.2	protein_coding	-	17_out_of_24
2:79166371-79166371	exon_locus	Svep1	ENSPEMG00000022667	Transcript	ENSPEMT00000031013.2	protein_coding	37_out_of_48	-
2:79467288-79467288	intron_locus	Musk	ENSPEMG00000021824	Transcript	ENSPEMT00000029765.2	protein_coding	-	11_out_of_14
2:81780567-81780567	intron_locus	Rgs3	ENSPEMG00000024019	Transcript	ENSPEMT00000032458.2	protein_coding	-	10_out_of_16
2:81965974-81965974	intergenic_locus	-	-	-	-	-	-	-
2:82252859-82252859	downstream_gene_locus	Ambp	ENSPEMG00000012837	Transcript	ENSPEMT00000016763.2	protein_coding	-	-
2:82491933-82491933	exon_locus	Akna	ENSPEMG00000009954	Transcript	ENSPEMT00000012382.2	protein_coding	2_out_of_21	-
2:82556627-82556627	intron_locus	Whrn	ENSPEMG00000014874	Transcript	ENSPEMT00000019618.2	protein_coding	-	3_out_of_12
2:82556627-82556627	intron_locus	Whrn	ENSPEMG00000014874	Transcript	ENSPEMT00000019622.2	protein_coding	-	3_out_of_11
2:82556644-82556644	intron_locus	Whrn	ENSPEMG00000014874	Transcript	ENSPEMT00000019618.2	protein_coding	-	3_out_of_12
2:82556644-82556644	intron_locus	Whrn	ENSPEMG00000014874	Transcript	ENSPEMT00000019622.2	protein_coding	-	3_out_of_11
2:84788694-84788694	intron_locus	Astn2	ENSPEMG00000013068	Transcript	ENSPEMT00000017106.2	protein_coding	-	14_out_of_23
2:84788694-84788694	intron_locus	Astn2	ENSPEMG00000013068	Transcript	ENSPEMT00000017110.2	protein_coding	-	13_out_of_22
2:84788719-84788719	intron_locus	Astn2	ENSPEMG00000013068	Transcript	ENSPEMT00000017106.2	protein_coding	-	14_out_of_23
2:84788719-84788719	intron_locus	Astn2	ENSPEMG00000013068	Transcript	ENSPEMT00000017110.2	protein_coding	-	13_out_of_22
2:84788724-84788724	intron_locus	Astn2	ENSPEMG00000013068	Transcript	ENSPEMT00000017106.2	protein_coding	-	14_out_of_23
2:84788724-84788724	intron_locus	Astn2	ENSPEMG00000013068	Transcript	ENSPEMT00000017110.2	protein_coding	-	13_out_of_22
2:101784898-101784898	intergenic_locus	-	-	-	-	-	-	-
2:102305356-102305356	intron_locus	Bnc2	ENSPEMG00000006553	Transcript	ENSPEMT00000007815.2	protein_coding	-	4_out_of_7
2:102305356-102305356	intron_locus	Bnc2	ENSPEMG00000006553	Transcript	ENSPEMT00000007823.2	protein_coding	-	3_out_of_6
2:102305356-102305356	intron_locus	Bnc2	ENSPEMG00000006553	Transcript	ENSPEMT00000007832.2	protein_coding	-	2_out_of_5
2:102305356-102305356	intron_locus	Bnc2	ENSPEMG00000006553	Transcript	ENSPEMT00000007847.2	protein_coding	-	2_out_of_6
2:115955876-115955876	intron_locus	Kank4	ENSPEMG00000012891	Transcript	ENSPEMT00000016821.2	protein_coding	-	8_out_of_8
2:115957775-115957775	intron_locus	Kank4	ENSPEMG00000012891	Transcript	ENSPEMT00000016821.2	protein_coding	-	8_out_of_8
2:119479353-119479353	intergenic_locus	-	-	-	-	-	-	-
2:122468099-122468099	intergenic_locus	-	-	-	-	-	-	-
2:122629097-122629097	intergenic_locus	-	-	-	-	-	-	-
2:123172107-123172107	intergenic_locus	-	-	-	-	-	-	-
2:124135050-124135050	intron_locus	Acot11	ENSPEMG00000012150	Transcript	ENSPEMT00000015726.2	protein_coding	-	13_out_of_15
2:124135050-124135050	downstream_gene_locus	Fam151a	ENSPEMG00000017240	Transcript	ENSPEMT00000023064.2	protein_coding	-	-
2:124146361-124146361	exon_locus	Acot11	ENSPEMG00000012150	Transcript	ENSPEMT00000015726.2	protein_coding	6_out_of_16	-
2:124175555-124175555	intron_locus	Acot11	ENSPEMG00000012150	Transcript	ENSPEMT00000015726.2	protein_coding	-	1_out_of_15
2:124374126-124374126	intron_locus	Ssbp3	ENSPEMG00000004200	Transcript	ENSPEMT00000005106.2	protein_coding	-	4_out_of_16
2:124374126-124374126	intron_locus	Ssbp3	ENSPEMG00000004200	Transcript	ENSPEMT00000035012.1	protein_coding	-	4_out_of_17
2:124374126-124374126	intron_locus	Ssbp3	ENSPEMG00000004200	Transcript	ENSPEMT00000040029.1	protein_coding	-	4_out_of_16
2:124435001-124435001	intron_locus	Ssbp3	ENSPEMG00000004200	Transcript	ENSPEMT00000005106.2	protein_coding	-	10_out_of_16
2:124435001-124435001	intron_locus	Ssbp3	ENSPEMG00000004200	Transcript	ENSPEMT00000035012.1	protein_coding	-	11_out_of_17
2:124435001-124435001	intron_locus	Ssbp3	ENSPEMG00000004200	Transcript	ENSPEMT00000040029.1	protein_coding	-	10_out_of_16
2:124765714-124765714	downstream_gene_locus	Yipf1	ENSPEMG00000010193	Transcript	ENSPEMT00000012800.2	protein_coding	-	-
2:124765775-124765775	downstream_gene_locus	Yipf1	ENSPEMG00000010193	Transcript	ENSPEMT00000012800.2	protein_coding	-	-
2:125086666-125086666	intron_locus	Dmrtb1	ENSPEMG00000012365	Transcript	ENSPEMT00000016040.2	protein_coding	-	1_out_of_3
2:125086673-125086673	intron_locus	Dmrtb1	ENSPEMG00000012365	Transcript	ENSPEMT00000016040.2	protein_coding	-	1_out_of_3
2:125087124-125087124	intron_locus	Dmrtb1	ENSPEMG00000012365	Transcript	ENSPEMT00000016040.2	protein_coding	-	1_out_of_3
2:131420511-131420511	downstream_gene_locus	Lurap1	ENSPEMG00000030650	Transcript	ENSPEMT00000035159.1	protein_coding	-	-
2:131440185-131440185	intron_locus	Pomgnt1	ENSPEMG00000017535	Transcript	ENSPEMT00000023518.2	protein_coding	-	3_out_of_20
2:131440185-131440185	intron_locus	Pomgnt1	ENSPEMG00000017535	Transcript	ENSPEMT00000023522.2	protein_coding	-	3_out_of_19
2:131440185-131440185	intron_locus	Pomgnt1	ENSPEMG00000017535	Transcript	ENSPEMT00000023529.2	protein_coding	-	3_out_of_20
2:132549084-132549084	downstream_gene_locus	SNORD39	ENSPEMG00000003359	Transcript	ENSPEMT00000004149.2	snoRNA	-	-
2:132549084-132549084	upstream_gene_locus	Gm26330	ENSPEMG00000004639	Transcript	ENSPEMT00000005596.2	snoRNA	-	-
2:132549084-132549084	upstream_gene_locus	Gm22980	ENSPEMG00000004825	Transcript	ENSPEMT00000005816.2	snoRNA	-	-
2:132549084-132549084	upstream_gene_locus	Snord38a	ENSPEMG00000004840	Transcript	ENSPEMT00000005828.2	snoRNA	-	-
2:132549084-132549084	exon_locus	Rps8	ENSPEMG00000022449	Transcript	ENSPEMT00000030681.2	protein_coding	1_out_of_5	-
2:132549084-132549084	upstream_gene_locus	-	ENSPEMG00000028417	Transcript	ENSPEMT00000042166.1	snoRNA	-	-
2:132667344-132667344	intron_locus	Tmem53	ENSPEMG00000022378	Transcript	ENSPEMT00000030586.2	protein_coding	-	2_out_of_2
2:132910389-132910389	intron_locus	Rnf220	ENSPEMG00000022794	Transcript	ENSPEMT00000031205.2	protein_coding	-	1_out_of_13
2:133644118-133644118	downstream_gene_locus	Ptprf	ENSPEMG00000014961	Transcript	ENSPEMT00000019821.2	protein_coding	-	-
2:133645306-133645306	exon_locus	Ptprf	ENSPEMG00000014961	Transcript	ENSPEMT00000019821.2	protein_coding	28_out_of_31	-
2:133647592-133647592	intron_locus	Ptprf	ENSPEMG00000014961	Transcript	ENSPEMT00000019821.2	protein_coding	-	22_out_of_30
2:133825654-133825654	intron_locus	Szt2	ENSPEMG00000015758	Transcript	ENSPEMT00000020955.2	protein_coding	-	29_out_of_71
2:133825655-133825655	intron_locus	Szt2	ENSPEMG00000015758	Transcript	ENSPEMT00000020955.2	protein_coding	-	29_out_of_71
2:133929340-133929340	exon_locus	Tie1	ENSPEMG00000012795	Transcript	ENSPEMT00000016676.2	protein_coding	2_out_of_23	-
2:134020391-134020391	intron_locus	Cfap57	ENSPEMG00000009402	Transcript	ENSPEMT00000011650.2	protein_coding	-	11_out_of_21
2:134878443-134878443	intron_locus	Zmynd12	ENSPEMG00000023152	Transcript	ENSPEMT00000031718.2	protein_coding	-	4_out_of_7
2:134905500-134905500	exon_locus	Rimkla	ENSPEMG00000023677	Transcript	ENSPEMT00000032455.2	protein_coding	4_out_of_5	-
2:134920154-134920154	intron_locus	Rimkla	ENSPEMG00000023677	Transcript	ENSPEMT00000032455.2	protein_coding	-	1_out_of_4
2:136215355-136215355	intergenic_locus	-	-	-	-	-	-	-
2:136269463-136269463	intron_locus	Kcnq4	ENSPEMG00000010808	Transcript	ENSPEMT00000013716.2	protein_coding	-	10_out_of_14
2:136507738-136507738	downstream_gene_locus	Zfp69	ENSPEMG00000004280	Transcript	ENSPEMT00000005190.2	protein_coding	-	-
2:136507738-136507738	upstream_gene_locus	Exo5	ENSPEMG00000024028	Transcript	ENSPEMT00000032935.2	protein_coding	-	-
2:137278809-137278809	upstream_gene_locus	Mycl	ENSPEMG00000029362	Transcript	ENSPEMT00000035802.1	protein_coding	-	-
2:137357694-137357694	intergenic_locus	-	-	-	-	-	-	-
2:137470647-137470647	intergenic_locus	-	-	-	-	-	-	-
2:137487742-137487742	downstream_gene_locus	Hpcal4	ENSPEMG00000031286	Transcript	ENSPEMT00000035619.1	protein_coding	-	-
2:138604610-138604610	intergenic_locus	-	-	-	-	-	-	-
2:139824833-139824833	intergenic_locus	-	-	-	-	-	-	-
2:140538961-140538961	upstream_gene_locus	Eva1b	ENSPEMG00000017056	Transcript	ENSPEMT00000022801.2	protein_coding	-	-
2:140713879-140713879	downstream_gene_locus	Tekt2	ENSPEMG00000007126	Transcript	ENSPEMT00000008500.2	protein_coding	-	-
2:140713879-140713879	intron_locus	Adprs	ENSPEMG00000015344	Transcript	ENSPEMT00000020270.2	protein_coding	-	4_out_of_6
2:141182914-141182914	downstream_gene_locus	Ncdn	ENSPEMG00000013918	Transcript	ENSPEMT00000018258.2	protein_coding	-	-
2:141870029-141870029	intergenic_locus	-	-	-	-	-	-	-
2:141870030-141870030	intergenic_locus	-	-	-	-	-	-	-
2:143279115-143279115	exon_locus	Phc2	ENSPEMG00000000211	Transcript	ENSPEMT00000000284.2	protein_coding	4_out_of_15	-
2:144640733-144640733	intron_locus	-	ENSPEMG00000014928	Transcript	ENSPEMT00000019684.2	pseudogene	-	5_out_of_17
2:144695474-144695474	upstream_gene_locus	Adgrb2	ENSPEMG00000002482	Transcript	ENSPEMT00000003705.2	protein_coding	-	-
2:144695474-144695474	upstream_gene_locus	Adgrb2	ENSPEMG00000002482	Transcript	ENSPEMT00000003790.2	protein_coding	-	-
2:144774677-144774677	intron_locus	Col16a1	ENSPEMG00000003734	Transcript	ENSPEMT00000005140.2	protein_coding	-	37_out_of_69
2:144790258-144790258	intron_locus	Col16a1	ENSPEMG00000003734	Transcript	ENSPEMT00000005140.2	protein_coding	-	49_out_of_69
2:144803232-144803232	intron_locus	Col16a1	ENSPEMG00000003734	Transcript	ENSPEMT00000005140.2	protein_coding	-	65_out_of_69
2:144828562-144828562	intron_locus	Pef1	ENSPEMG00000015241	Transcript	ENSPEMT00000020128.2	protein_coding	-	2_out_of_4
2:144828579-144828579	intron_locus	Pef1	ENSPEMG00000015241	Transcript	ENSPEMT00000020128.2	protein_coding	-	2_out_of_4
2:144844223-144844223	intron_locus	Hcrtr1	ENSPEMG00000001404	Transcript	ENSPEMT00000001874.2	protein_coding	-	2_out_of_6
2:144965533-144965533	exon_locus	Serinc2	ENSPEMG00000005498	Transcript	ENSPEMT00000006598.2	protein_coding	7_out_of_10	-
2:144965533-144965533	exon_locus	Serinc2	ENSPEMG00000005498	Transcript	ENSPEMT00000006613.2	protein_coding	8_out_of_11	-
2:145129610-145129610	intergenic_locus	-	-	-	-	-	-	-
2:145129611-145129611	intergenic_locus	-	-	-	-	-	-	-
2:145753941-145753941	intergenic_locus	-	-	-	-	-	-	-
2:146143868-146143868	intergenic_locus	-	-	-	-	-	-	-
2:146498930-146498930	downstream_gene_locus	Tmem200b	ENSPEMG00000012688	Transcript	ENSPEMT00000016530.2	protein_coding	-	-
2:146498930-146498930	downstream_gene_locus	Epb41	ENSPEMG00000016438	Transcript	ENSPEMT00000021921.2	protein_coding	-	-
2:146498930-146498930	downstream_gene_locus	Epb41	ENSPEMG00000016438	Transcript	ENSPEMT00000021924.2	protein_coding	-	-
2:146498930-146498930	downstream_gene_locus	Epb41	ENSPEMG00000016438	Transcript	ENSPEMT00000021930.2	protein_coding	-	-
2:146498930-146498930	downstream_gene_locus	Epb41	ENSPEMG00000016438	Transcript	ENSPEMT00000021933.2	protein_coding	-	-
2:146498930-146498930	downstream_gene_locus	Epb41	ENSPEMG00000016438	Transcript	ENSPEMT00000021936.2	protein_coding	-	-
2:147698461-147698461	exon_locus	Ahdc1	ENSPEMG00000014274	Transcript	ENSPEMT00000018763.2	protein_coding	1_out_of_1	-
2:147745878-147745878	intergenic_locus	-	-	-	-	-	-	-
2:147745881-147745881	intergenic_locus	-	-	-	-	-	-	-
2:147745888-147745888	intergenic_locus	-	-	-	-	-	-	-
2:147880350-147880350	downstream_gene_locus	Sytl1	ENSPEMG00000011614	Transcript	ENSPEMT00000014923.2	protein_coding	-	-
2:147880350-147880350	downstream_gene_locus	Sytl1	ENSPEMG00000011614	Transcript	ENSPEMT00000014928.2	protein_coding	-	-
2:147880350-147880350	downstream_gene_locus	Map3k6	ENSPEMG00000015180	Transcript	ENSPEMT00000020041.2	protein_coding	-	-
2:148762313-148762313	intron_locus	Crybg2	ENSPEMG00000016024	Transcript	ENSPEMT00000021271.2	protein_coding	-	4_out_of_23
2:149025276-149025276	upstream_gene_locus	Slc30a2	ENSPEMG00000004843	Transcript	ENSPEMT00000006028.2	protein_coding	-	-
2:149025276-149025276	upstream_gene_locus	Slc30a2	ENSPEMG00000004843	Transcript	ENSPEMT00000006031.2	protein_coding	-	-
2:149186967-149186967	upstream_gene_locus	Aunip	ENSPEMG00000020908	Transcript	ENSPEMT00000028435.2	protein_coding	-	-
2:149186967-149186967	exon_locus	Paqr7	ENSPEMG00000031192	Transcript	ENSPEMT00000037163.1	protein_coding	1_out_of_1	-
2:150246636-150246636	intergenic_locus	-	-	-	-	-	-	-
2:151504663-151504663	intron_locus	Ephb2	ENSPEMG00000014712	Transcript	ENSPEMT00000019405.2	protein_coding	-	3_out_of_15
2:152347390-152347390	intron_locus	Hspg2	ENSPEMG00000015057	Transcript	ENSPEMT00000020122.2	protein_coding	-	57_out_of_96
2:152675008-152675008	intergenic_locus	-	-	-	-	-	-	-
2:153018665-153018665	exon_locus	Eif4g3	ENSPEMG00000019075	Transcript	ENSPEMT00000025782.2	protein_coding	19_out_of_32	-
2:153018665-153018665	exon_locus	Eif4g3	ENSPEMG00000019075	Transcript	ENSPEMT00000037680.1	protein_coding	21_out_of_34	-
2:153733579-153733579	intergenic_locus	-	-	-	-	-	-	-
2:154464107-154464107	intergenic_locus	-	-	-	-	-	-	-
2:154600222-154600222	exon_locus	Aldh4a1	ENSPEMG00000002414	Transcript	ENSPEMT00000003132.2	protein_coding	6_out_of_15	-
2:154655777-154655777	intergenic_locus	-	-	-	-	-	-	-
2:155824767-155824767	downstream_gene_locus	Padi1	ENSPEMG00000007953	Transcript	ENSPEMT00000009616.2	protein_coding	-	-
2:155824767-155824767	upstream_gene_locus	Padi3	ENSPEMG00000014787	Transcript	ENSPEMT00000019514.2	protein_coding	-	-
2:155885823-155885823	intergenic_locus	-	-	-	-	-	-	-
2:156342612-156342612	intron_locus	Epha2	ENSPEMG00000023679	Transcript	ENSPEMT00000032457.2	protein_coding	-	16_out_of_16
2:156938873-156938873	exon_locus	Fhad1	ENSPEMG00000005222	Transcript	ENSPEMT00000006548.2	protein_coding	29_out_of_33	-
2:157586546-157586546	intergenic_locus	-	-	-	-	-	-	-
2:158970901-158970901	intergenic_locus	-	-	-	-	-	-	-
2:159478642-159478642	intron_locus	Prkcz	ENSPEMG00000009397	Transcript	ENSPEMT00000011597.2	protein_coding	-	10_out_of_17
2:161339551-161339551	intergenic_locus	-	-	-	-	-	-	-
2:161567590-161567590	intron_locus	Kcnab2	ENSPEMG00000020783	Transcript	ENSPEMT00000028247.2	protein_coding	-	2_out_of_15
2:161567590-161567590	intron_locus	Kcnab2	ENSPEMG00000020783	Transcript	ENSPEMT00000028248.2	protein_coding	-	2_out_of_14
2:161567590-161567590	intron_locus	Kcnab2	ENSPEMG00000020783	Transcript	ENSPEMT00000028249.2	protein_coding	-	1_out_of_13
2:161567598-161567598	intron_locus	Kcnab2	ENSPEMG00000020783	Transcript	ENSPEMT00000028247.2	protein_coding	-	2_out_of_15
2:161567598-161567598	intron_locus	Kcnab2	ENSPEMG00000020783	Transcript	ENSPEMT00000028248.2	protein_coding	-	2_out_of_14
2:161567598-161567598	intron_locus	Kcnab2	ENSPEMG00000020783	Transcript	ENSPEMT00000028249.2	protein_coding	-	1_out_of_13
2:162353700-162353700	intron_locus	Camta1	ENSPEMG00000014532	Transcript	ENSPEMT00000019167.2	protein_coding	-	3_out_of_23
2:162353700-162353700	intron_locus	Camta1	ENSPEMG00000014532	Transcript	ENSPEMT00000019172.2	protein_coding	-	3_out_of_22
2:163464087-163464087	intergenic_locus	-	-	-	-	-	-	-
2:163490964-163490964	intron_locus	Slc45a1	ENSPEMG00000001498	Transcript	ENSPEMT00000001989.2	protein_coding	-	3_out_of_7
2:163918897-163918897	exon_locus	-	ENSPEMG00000016009	Transcript	ENSPEMT00000021251.2	protein_coding	8_out_of_10	-
2:164232126-164232126	exon_locus	H6pd	ENSPEMG00000011681	Transcript	ENSPEMT00000015004.2	protein_coding	5_out_of_5	-
2:164414838-164414838	intergenic_locus	-	-	-	-	-	-	-
2:164414839-164414839	intergenic_locus	-	-	-	-	-	-	-
2:164414886-164414886	intergenic_locus	-	-	-	-	-	-	-
2:164576845-164576845	exon_locus	Pik3cd	ENSPEMG00000000074	Transcript	ENSPEMT00000000106.2	protein_coding	3_out_of_22	-
2:164616598-164616598	intron_locus	Clstn1	ENSPEMG00000000825	Transcript	ENSPEMT00000001189.2	protein_coding	-	3_out_of_19
2:164616598-164616598	intron_locus	Clstn1	ENSPEMG00000000825	Transcript	ENSPEMT00000001195.2	protein_coding	-	3_out_of_18
2:164713568-164713568	intergenic_locus	-	-	-	-	-	-	-
2:165235039-165235039	intergenic_locus	-	-	-	-	-	-	-
2:165356872-165356872	downstream_gene_locus	Pex14	ENSPEMG00000010246	Transcript	ENSPEMT00000012884.2	protein_coding	-	-
2:165484288-165484288	intergenic_locus	-	-	-	-	-	-	-
2:165484327-165484327	intergenic_locus	-	-	-	-	-	-	-
2:165517885-165517885	intergenic_locus	-	-	-	-	-	-	-
2:165529548-165529548	intergenic_locus	-	-	-	-	-	-	-
2:165529549-165529549	intergenic_locus	-	-	-	-	-	-	-
2:165610383-165610383	intergenic_locus	-	-	-	-	-	-	-
2:166093498-166093498	intron_locus	Disp3	ENSPEMG00000001917	Transcript	ENSPEMT00000002528.2	protein_coding	-	12_out_of_19
2:166093815-166093815	intron_locus	Disp3	ENSPEMG00000001917	Transcript	ENSPEMT00000002528.2	protein_coding	-	13_out_of_19
2:166247620-166247620	intron_locus	Draxin	ENSPEMG00000008971	Transcript	ENSPEMT00000010989.2	protein_coding	-	5_out_of_5
2:166289647-166289647	downstream_gene_locus	Mthfr	ENSPEMG00000007639	Transcript	ENSPEMT00000009117.2	protein_coding	-	-
2:166382612-166382612	intergenic_locus	-	-	-	-	-	-	-
2:166382634-166382634	intergenic_locus	-	-	-	-	-	-	-
2:166441626-166441626	downstream_gene_locus	Plod1	ENSPEMG00000000181	Transcript	ENSPEMT00000000241.2	protein_coding	-	-
2:166454223-166454223	upstream_gene_locus	Mfn2	ENSPEMG00000020166	Transcript	ENSPEMT00000027347.2	protein_coding	-	-
2:166471652-166471652	exon_locus	Mfn2	ENSPEMG00000020166	Transcript	ENSPEMT00000027347.2	protein_coding	13_out_of_17	-
2:166834526-166834526	intron_locus	Vps13d	ENSPEMG00000019865	Transcript	ENSPEMT00000026897.2	protein_coding	-	66_out_of_68
2:166834526-166834526	intron_locus	Vps13d	ENSPEMG00000019865	Transcript	ENSPEMT00000026899.2	protein_coding	-	65_out_of_67
2:166929071-166929071	intron_locus	Dhrs3	ENSPEMG00000019609	Transcript	ENSPEMT00000026525.2	protein_coding	-	1_out_of_5
2:166929071-166929071	intron_locus	Dhrs3	ENSPEMG00000019609	Transcript	ENSPEMT00000026526.2	protein_coding	-	1_out_of_4
2:167122535-167122535	exon_locus	-	ENSPEMG00000019585	Transcript	ENSPEMT00000026490.2	protein_coding	4_out_of_4	-
2:167198392-167198392	exon_locus	Aadacl4fm4	ENSPEMG00000019566	Transcript	ENSPEMT00000026467.2	protein_coding	5_out_of_5	-
2:167250426-167250426	intergenic_locus	-	-	-	-	-	-	-
2:167333208-167333208	exon_locus	Aadacl4fm1	ENSPEMG00000019444	Transcript	ENSPEMT00000026302.2	protein_coding	6_out_of_6	-
2:167333260-167333260	exon_locus	Aadacl4fm1	ENSPEMG00000019444	Transcript	ENSPEMT00000026302.2	protein_coding	6_out_of_6	-
2:167808377-167808377	intergenic_locus	-	-	-	-	-	-	-
2:168332982-168332982	intergenic_locus	-	-	-	-	-	-	-
20:842973-842973	intergenic_locus	-	-	-	-	-	-	-
20:911921-911921	intergenic_locus	-	-	-	-	-	-	-
20:911986-911986	intergenic_locus	-	-	-	-	-	-	-
20:912065-912065	intergenic_locus	-	-	-	-	-	-	-
20:1709382-1709382	intergenic_locus	-	-	-	-	-	-	-
20:3953088-3953088	intergenic_locus	-	-	-	-	-	-	-
20:4318806-4318806	upstream_gene_locus	Washc5	ENSPEMG00000021906	Transcript	ENSPEMT00000029895.2	protein_coding	-	-
20:4318819-4318819	upstream_gene_locus	Washc5	ENSPEMG00000021906	Transcript	ENSPEMT00000029895.2	protein_coding	-	-
20:4975111-4975111	intergenic_locus	-	-	-	-	-	-	-
20:5371018-5371018	exon_locus	Anxa13	ENSPEMG00000021954	Transcript	ENSPEMT00000029957.2	protein_coding	4_out_of_11	-
20:5412525-5412525	exon_locus	Klhl38	ENSPEMG00000022160	Transcript	ENSPEMT00000030269.2	protein_coding	1_out_of_3	-
20:5995276-5995276	intergenic_locus	-	-	-	-	-	-	-
20:6106980-6106980	intergenic_locus	-	-	-	-	-	-	-
20:7772198-7772198	intergenic_locus	-	-	-	-	-	-	-
20:8181186-8181186	intron_locus	Mtbp	ENSPEMG00000010652	Transcript	ENSPEMT00000013507.2	protein_coding	-	6_out_of_21
20:8181186-8181186	intron_locus	Mtbp	ENSPEMG00000010652	Transcript	ENSPEMT00000013513.2	protein_coding	-	6_out_of_17
20:10862010-10862010	intergenic_locus	-	-	-	-	-	-	-
20:12407285-12407285	intergenic_locus	-	-	-	-	-	-	-
20:16260903-16260903	intergenic_locus	-	-	-	-	-	-	-
20:16260926-16260926	intergenic_locus	-	-	-	-	-	-	-
20:20209732-20209732	intron_locus	Angpt1	ENSPEMG00000013024	Transcript	ENSPEMT00000017009.2	protein_coding	-	1_out_of_8
20:23737114-23737114	intron_locus	-	ENSPEMG00000016531	Transcript	ENSPEMT00000022031.2	pseudogene	-	5_out_of_5
20:23826571-23826571	intergenic_locus	-	-	-	-	-	-	-
20:23826592-23826592	intergenic_locus	-	-	-	-	-	-	-
20:24176826-24176826	intergenic_locus	-	-	-	-	-	-	-
20:24179053-24179053	intergenic_locus	-	-	-	-	-	-	-
20:24179187-24179187	intergenic_locus	-	-	-	-	-	-	-
20:24965444-24965444	intergenic_locus	-	-	-	-	-	-	-
20:24978481-24978481	intergenic_locus	-	-	-	-	-	-	-
20:25660300-25660300	intergenic_locus	-	-	-	-	-	-	-
20:25663180-25663180	intergenic_locus	-	-	-	-	-	-	-
20:25671418-25671418	intergenic_locus	-	-	-	-	-	-	-
20:25711549-25711549	intergenic_locus	-	-	-	-	-	-	-
20:25711580-25711580	intergenic_locus	-	-	-	-	-	-	-
20:25711592-25711592	intergenic_locus	-	-	-	-	-	-	-
20:25788432-25788432	intergenic_locus	-	-	-	-	-	-	-
[truncated: 2,673 more rows]
